# Supplementary material for: Fast estimation of time-varying infectious disease transmission rates
Source: PLoS Comput Biol. 2020 Sep 21;16(9):e1008124. doi: 10.1371/journal.pcbi.1008124 (PMC7549798; doi:10.1371/journal.pcbi.1008124)
Supplement: S1 File — A .zip archive containing all of the source files needed to compile S1 Text. (ZIP) [file pcbi.1008124.s002.zip]

Archive with 18 entries (16 files):
- S1_File/RData/euler.RData
- S1_File/RData/loess.RData
- S1_File/RData/ptpi_convergence.RData
- S1_File/RData/qstar.RData
- S1_File/RData/s2dgbeta_esdsoe.RData
- S1_File/RData/s2dgbeta_esdsxx.RData
- S1_File/RData/s2dgbeta_esxxxx.RData
- S1_File/RData/s2dgpars_esdsoe.RData
- S1_File/RData/s2dgpars_esdsxx.RData
- S1_File/RData/s2dgpars_esxxxx.RData
- S1_File/RData/s2inpars_esdsoe.RData
- S1_File/RData/s2inpars_esdsoe_ptpi.RData
- S1_File/RData/
- S1_File/knit_theme.css
- S1_File/README.html
- S1_File/README.md
- S1_File/S1_Text.Rnw
- S1_File/
