# Supplementary material for: Fast estimation of time-varying infectious disease transmission rates
Source: PLoS Comput Biol. 2020 Sep 21;16(9):e1008124. doi: 10.1371/journal.pcbi.1008124 (PMC7549798; doi:10.1371/journal.pcbi.1008124)
Supplement: S1 File — A .zip archive containing all of the source files needed to compile S1 Text. (ZIP) [file pcbi.1008124.s002.zip › S1_File/knit_theme.css]

.background {
  color: #f4f4f4;
}
.num {
  color: #aa4499;
}
.str {
  color: #999933;
}
.com {
  color: #999999;
  font-style: italic;
}
.opt {
  color: #555555;
}
.std {
  color: #555555;
}
.kwa {
  color: #aa4499;
  font-weight: bold;
}
.kwb {
  color: #555555;
}
.kwc {
  color: #555555;
}
.kwd {
  color: #3a9183;
}
