# Supplementary material for: Fast estimation of time-varying infectious disease transmission rates
Source: PLoS Comput Biol. 2020 Sep 21;16(9):e1008124. doi: 10.1371/journal.pcbi.1008124 (PMC7549798; doi:10.1371/journal.pcbi.1008124)
Supplement: S1 File — A .zip archive containing all of the source files needed to compile S1 Text. (ZIP) [file pcbi.1008124.s002.zip › S1_File/S1_Text.Rnw]

\documentclass[12pt]{article}

% Page layout
\usepackage[top=1in,bottom=1.5in,left=1in,right=1in]{geometry}
\usepackage{lineno} % line numbering
\renewcommand{\linenumberfont}{\normalfont\tiny\sffamily\color[gray]{0.5}}
\hfuzz=1in % tolerate \hbox fullness
\vbadness=\maxdimen % tolerate \vbox badness

% Text layout
\raggedright
\usepackage[T1]{fontenc} % words with accented characters can be hyphenated
\renewcommand{\thesection}{S\arabic{section}}

% Title page setup
\title{{\Large Supporting Information} \\ {\Huge Fast estimation of time-varying \\ infectious disease transmission rates} \\ {\Large PLOS Computational Biology}}
\author{Mikael Jagan, Michelle S. deJonge, Olga Krylova, David J. D. Earn}
\date{\today}

% Deferred execution
% front matter
\usepackage{etoolbox} % document hooks
\AfterEndPreamble{%
  \pagenumbering{roman}
  \maketitle
  \thispagestyle{empty}
  \clearpage
  \tableofcontents
  \thispagestyle{empty}
  \clearpage
  \pagenumbering{arabic}
  \linenumbers
}

% Math
\usepackage{amsmath,mathtools}
\usepackage{amssymb,bm}
\allowdisplaybreaks % page breaks in display style math mode

% Code
\usepackage[scaled=0.85]{DejaVuSansMono}
% Match inline code highlighting to custom knitr theme
% specified in `knit_theme.css`
\definecolor{background}{HTML}{f4f4f4} % background
\definecolor{num}{HTML}{aa4499} % numeric, logical, NA
\definecolor{str}{HTML}{999933} % character
\definecolor{com}{HTML}{999999} % comment
\definecolor{opt}{HTML}{555555} % !?
\definecolor{std}{HTML}{555555} % variable name, operator, delimiter
\definecolor{kwa}{HTML}{aa4499} % function, if, else, for, in, while, NULL
\definecolor{kwb}{HTML}{555555} % assignment operator
\definecolor{kwc}{HTML}{555555} % function argument
\definecolor{kwd}{HTML}{3a9183} % function name
\usepackage{listings} % \lstinline
\lstset{%
  basicstyle=\color{std}\ttfamily,%
  breaklines=true,%
  moredelim=[is][\color{num}]{`1}{`1},
  moredelim=[is][\color{str}]{`2}{`2},
  moredelim=[is][\color{com}\itshape]{`3}{`3},
  moredelim=[is][\color{opt}]{`4}{`4},
  moredelim=[is][\color{std}]{`5}{`5},
  moredelim=[is][\color{kwa}\bfseries]{`6}{`6},
  moredelim=[is][\color{kwb}]{`7}{`7},
  moredelim=[is][\color{kwc}]{`8}{`8},
  moredelim=[is][\color{kwd}]{`9}{`9}
}
\usepackage{realboxes} % \Colorbox

% Float captions
\usepackage{caption}
\captionsetup{%
  aboveskip=8pt,%
  labelfont=bf,%
  labelsep=period,%
  justification=raggedright,%
  singlelinecheck=false%
}
\renewcommand{\figurename}{Fig}

% Float placement
\usepackage{float} % \begin{figure}[H]
\usepackage[section]{placeins} % \FloatBarrier

% Lists
\usepackage{enumitem}
\setlist[itemize]{label=\tiny$\blacksquare$}

% Tables
\usepackage{array}
\newcolumntype{L}[1]{>{\raggedright\let\newline\\\arraybackslash\hspace{0pt}}p{#1}}
\newcolumntype{C}[1]{>{\centering\let\newline\\\arraybackslash\hspace{0pt}}p{#1}}
\newcolumntype{R}[1]{>{\raggedleft\let\newline\\\arraybackslash\hspace{0pt}}p{#1}}

% Citation
\usepackage{cite}
\makeatletter
\renewcommand{\@biblabel}[1]{\quad #1.} % \@biblabel format
\makeatother

% Ref hyperlinks
\usepackage[colorlinks=true,allcolors=magenta]{hyperref}
\usepackage[nameinlink,capitalize]{cleveref}
% equation
\crefformat{equation}{#2Eq~(#1)#3}
\crefmultiformat{equation}{#2Eqs~(#1)#3}{ and~#2(#1)#3}{, #2(#1)#3}{, and~#2(#1)#3}
\crefrangeformat{equation}{#3Eqs~(#1)#4--#5(#2)#6}
\crefformat{blankequation}{#2(#1)#3}
\crefmultiformat{blankequation}{#2(#1)#3}{ and~#2(#1)#3}{, #2(#1)#3}{, and~#2(#1)#3}
\crefrangeformat{blankequation}{#3(#1)#4--#5(#2)#6}
\crefalias{blankequation}{equation}
\crefformat{pluralequation}{#2Eqs~(#1)#3}
\crefalias{pluralequation}{equation}
% figure
\crefformat{figure}{#2Fig~#1#3}
\crefmultiformat{figure}{#2Figs~#1#3}{ and~#2#1#3}{, #2#1#3}{, and~#2#1#3}
\crefrangeformat{figure}{#3Figs~#1#4--#5#2#6}
% section
\crefformat{section}{#2\S#1#3}
\crefmultiformat{section}{#2\S\S#1#3}{ and~#2#1#3}{, #2#1#3}{, and~#2#1#3}
\crefrangeformat{section}{#3\S\S#1#4--#5#2#6}
% table
\crefformat{Table}{#2Table~#1#3}
\crefmultiformat{table}{#2Tables~#1#3}{ and~#2#1#3}{, #2#1#3}{, and~#2#1#3}
\crefrangeformat{table}{#3Tables~#1#4--#5#2#6}

% Macros
% laziness
\let\tops\texorpdfstring
% fonts
\renewcommand{\vec}[1]{\bm{\mathrm{#1}}}
% diacritics
\let\wh\widehat
\let\wt\widetilde
% delimiters
\DeclarePairedDelimiter{\abs}{\lvert}{\rvert}
\DeclarePairedDelimiter{\avg}{\langle}{\rangle}
\DeclarePairedDelimiterXPP{\nintdt}[1]{}{[}{]}{_{\dt}}{#1}
% operators
\DeclareMathOperator*{\argmin}{arg\,min}
\DeclareMathOperator{\RRMSE}{RRMSE}
% symbols
\newcommand{\dt}{\Delta t}
\newcommand{\prep}{p_\text{\normalfont rep}}
\newcommand{\trep}{t_\text{\normalfont rep}}
\newcommand{\nuconst}{\nu_\text{\normalfont c}}
\newcommand{\muconst}{\mu_\text{\normalfont c}}
\newcommand{\tgen}{t_\text{\normalfont gen}}
\newcommand{\R}{\mathcal{R}}
\newcommand{\trepr}{\nintdt*{\trep}}
\newcommand{\qopt}{q_\text{\normalfont opt}}
\newcommand{\tbeta}{\wt{\beta}}
\newcommand{\betaint}{\beta_\text{\normalfont int}}
\newcommand{\betaloess}{\beta_\text{\normalfont loess}}
\newcommand{\Eraw}{\RRMSE_\text{\normalfont raw}}
\newcommand{\Eloessmin}{\RRMSE_\text{\normalfont loess,min}}
\newcommand{\bmtheta}{\vec{\theta}}
% abbreviations
\newcommand{\eg}{\textit{e}.\textit{g}.,~}
\newcommand{\ie}{\textit{i}.\textit{e}.,~}
% code
\newcommand{\code}[1]{\Colorbox{background}{\lstinline|#1|}}
\newcommand{\fun}[1]{\code{`9#1`9()}}
\let\pkg\textbf


%%%%%%%%%%%%%%%%
%% START HERE %%
%%%%%%%%%%%%%%%%

\begin{document}
\setlength{\parskip}{0.5mm}
\setlength{\parindent}{7mm}

<<set-chunk-defaults, echo=FALSE>>=
library(knitr)
## Make some substitutions in the .tex output in order to:
## * Prevent lineno from messing up breaking of chunks over pages.
## * Dispense with compile errors due to knitr-xcolor interaction.
##   See https://tex.stackexchange.com/questions/148188/.
knit_hooks$set(document = function(x) {
  x <- sub("\\begin{knitrout}", "\\nolinenumbers\\begin{knitrout}", x, fixed = TRUE)
  x <- sub("\\end{knitrout}", "\\end{knitrout}\\linenumbers\\noindent", x, fixed = TRUE)
  sub("\\usepackage[]{color}", "\\usepackage{xcolor}", x, fixed = TRUE)
})
## Set number of digits printed in chunk output with chunk option "digits"
knit_hooks$set(digits = function(before, options, envir) {
  if (before) {
    options(digits = options$digits)
  }
})
## Set character width of chunk with chunk option "width"
## (can be used to prevent intrusions into right margin)
knit_hooks$set(charwidth = function(before, options, envir) {
  if (before) {
    options(width = options$charwidth)
  }
})
## Use custom palette for code highlighting
knit_theme$set(knit_theme$get("knit_theme.css"))
## Set chunk defaults
opts_chunk$set(
  cache = TRUE, # if `FALSE`, chunk is evaluated from scratch with compile
  echo = TRUE, # if `FALSE`, chunk is not displayed
  eval = TRUE, # if `FALSE`, chunk is not evaluated
  include = TRUE, # if `FALSE`, chunk output is not displayed and `error = FALSE`
  error = TRUE, # if `FALSE`, evaluation stops on errors
  warning = TRUE, # if `FALSE`, warnings printed in console, not document
  message = FALSE, # if `FALSE`, messages printed in console, not document
  digits = 7, # number of digits printed in chunk output
  charwidth = 74, # character width of chunks
  fig.align = "center", # horizontal alignment of figures
  fig.pos = "H", # position of figures in document
  dev = "tikz", # plotting device
  dev.args = list(pointsize = 10), # base point size in plots
  strip.white = TRUE # reduce white space around chunks (?)
)
@

\setcounter{section}{-1}
\section{Preliminaries}
\label{sec:prelim}

This supplement to the manuscript is compiled from the source file
\code{S1_Text.Rnw} using \Sexpr{R.Version()$version.string}~\cite{R}
and these R package versions:

<<setup-1, echo=FALSE>>=
package_list <- c(
  "knitr",        # compilation of this document
  "tikzDevice",   # typesetting in plotting device
  "colorRamps",   # colour gradients
  "RColorBrewer", # colour palettes
  "scales",       # colour transparency
  "deSolve",      # numerical solution of ordinary differential equations
  "adaptivetau"   # stochastic simulation with adaptive time steps
)
for (package_name in package_list) {
  library(package_name, character.only = TRUE)
}
print(installed.packages()[package_list, "Version"], quote = FALSE)
@
%
Our primary aim here is to make our results entirely reproducible
by the reader. Our secondary aim is to make our methods available
to potential users. To this end, we introduce our R package
\pkg{fastbeta}, which implements
%
\begin{itemize}[label=--]
\item the FC, S, and SI methods for estimating time-varying
  transmission rates $\beta(t)$ from time series data; and
\item peak-to-peak iteration (PTPI) for estimating the
  initial number of susceptible individuals $S_0$ from
  time series data.
\end{itemize}
%
All methods are based on the SIR model with time-varying rates of
birth, death, and transmission:
%
\begin{linenomath}
\begin{subequations}
\label[blankequation]{bleq:SIR}
\label[pluralequation]{pleq:SIR}
\begin{align}
\frac{\text{d}S}{\text{d}t} &= \nu(t) \wh{N}_0 - \beta(t) S I - \mu(t) S\,, \\
\frac{\text{d}I}{\text{d}t} &= \beta(t) S I - \gamma I - \mu(t) I\,, \\
\frac{\text{d}R}{\text{d}t} &= \gamma I - \mu(t) R\,,
\end{align}
\end{subequations}
\end{linenomath}
%
where $\gamma = 1 / \tgen$.

The most recent version of \pkg{fastbeta} is located in our
\href{https://github.com/davidearn/fastbeta/}{GitHub repository}
and can be installed using \fun{install_github} from the
\pkg{remotes} package.

<<setup-2, eval=FALSE>>=
if (!require(remotes)) install.packages("remotes")
remotes::install_github("davidearn/fastbeta")
@
%
However, readers attempting to compile this document from source
must install fastbeta from the \code{plos} branch of the repository,
which houses the version used at the time of this writing.

<<setup-3, eval=FALSE>>=
if (!require(remotes)) install.packages("remotes")
remotes::install_github("davidearn/fastbeta", ref = "plos")
@
%
For complete compilation instructions, refer to \code{README.md}.

Here is a list of functions implemented in the \code{plos} version
of fastbeta:

<<setup-4>>=
library(fastbeta)
ls("package:fastbeta")
@
%
We will introduce these on the fly. More complete documentation
can be accessed by running \code{?fastbeta}.

In the sections to follow, we annotate the R code needed to
reproduce results reported in the manuscript. Plotting commands
have been suppressed, but are preserved in \code{S1_Text.Rnw}.
Since our work involves millions of simulations, we have retained
certain output in the directory \code{RData/} to significantly
reduce compilation time.

<<setup-5, echo=FALSE>>=
## Colour palette for plots
pal <- brewer.pal(12, "Paired")
names(pal) <- c(
  # light, dark
  "b1", "b2", # blue
  "g1", "g2", # green
  "r1", "r2", # red
  "o1", "o2", # orange
  "v1", "v2", # violet
  "y1", "y2"  # yellow
)
@

<<setup-clean, echo=FALSE>>=
rm(list = setdiff(ls(), "pal"))
@

\section{Example of \tops{$\bm{\beta(t)}$}{beta(t)} estimation using the FC, S, and SI methods}
\label{sec:example-estimate-beta}

Fig~1 in the manuscript compares the output of the FC, S, and SI methods
for a simulated time series of reported incidence. To reproduce Fig~1, we
simulate time series data using system \cref{bleq:SIR} with constant vital
rates $\nuconst$ and $\muconst$ and a seasonally forced transmission rate
that includes environmental noise:
%
\begin{linenomath}
\begin{equation}
\label{eq:beta_phi}
\beta_\phi(t) = \avg{\beta} \left[1 + \alpha \cos\Big(\frac{2 \pi t}{1\,\text{year}} + \phi(t;\epsilon)\Big)\right]\,.
\end{equation}
\end{linenomath}
%
Doing so, we obtain observations of reported incidence at equally spaced
time points
%
\begin{linenomath}
\begin{equation}
\label{eq:tk}
t_k = t_0 + k \dt\,,\qquad k = 0,\ldots,n\,.
\end{equation}
\end{linenomath}
%
We then apply each algorithm (FC, S, SI) to reconstruct the seasonally
forced transmission rate from the data.

As this simulate-estimate routine is our main investigative approach
going forward, we describe each step in detail here (and reproduce
Fig~1 in the process), but we do not repeat these details in later
sections.

\subsection{Creating a list of parameter values}
\label{sec:make_par_list}

Simulating a reported incidence time series from system \cref{bleq:SIR}
requires a list of values for all data-generating parameters. Our function
\fun{make_par_list} simplifies the task of creating such a list. It
does this by ``filling in the blanks'' when we want $\R_0$, $\avg{\beta}$,
$N_0$, $S_0$, or $I_0$ to depend in a complicated way on other parameters'
values.

Below, we call \fun{make_par_list}, defining all arguments explicitly.
Except for \code{dt_weeks}, which is the observation interval $\dt$ in
weeks, the values of time and rate parameters must be supplied in units
$\dt$ and per unit $\dt$. In this call to \fun{make_par_list}, we indicate
$\dt = 1$ week,
$t_0 = 2000$ years,
$\tgen = 13$ days, and
$\nuconst = \muconst = 0.04\,\text{year}^{-1}$.

<<example-estimate-beta-1>>=
## List of parameter values
par_list <- make_par_list(
  dt_weeks  = 1,                    # observation interval
  t0        = 2000 * (365 / 7) * 1, # time of first observation
  prep      = 1,                    # case reporting probability
  trep      = 0,                    # case reporting delay
  hatN0     = 1e06,                 # population size     at 0 years
  N0        = NA,                   # population size     at `t0`
  S0        = NA,                   # number susceptibles at `t0`
  I0        = NA,                   # number infecteds    at `t0`
  nu        = 0.04 * (7 / 365) * 1, # birth rate (relative to `hatN0`)
  mu        = 0.04 * (7 / 365) * 1, # natural mortality rate (per capita)
  tgen      = 13 * (1 / 7) / 1,     # mean generation interval
  Rnaught   = 20,                   # basic reproduction number
  beta_mean = NA,                   # mean of seasonal forcing
  alpha     = 0.08,                 # amplitude of seasonal forcing
  epsilon   = 0                     # s.d. of environmental noise
)
unlist(par_list) # printed as a named vector
@

\fun{make_par_list} requires that exactly one of $\R_0$ and $\avg{\beta}$
(arguments \code{Rnaught} and \code{beta_mean}) is defined in the function
call. It sets the undefined parameter internally by enforcing the identity
%
\begin{linenomath}
\begin{equation}
\label{eq:Rnaught}
\R_0 = \frac{\nuconst \wh{N}_0}{\muconst} \cdot \frac{\avg{\beta}}{\gamma + \muconst}\,.
\end{equation}
\end{linenomath}
%
Above, we ``omitted'' \code{beta_mean} from the function call
(by supplying a value \code{`1NA`1}) and obtained the desired
value in the output.

Values for $N_0$, $S_0$, and $I_0$ (arguments \code{N0},
\code{S0}, and \code{I0}) were also set internally. This
was done via numerical integration of system \cref{bleq:SIR}
with constant vital rates $\nuconst$ and $\muconst$ and a
seasonally forced transmission rate that \textit{excludes}
environmental noise:
%
\begin{linenomath}
\begin{equation}
\label{eq:beta}
\beta(t) = \avg{\beta} \left[1 + \alpha \cos\Big(\frac{2 \pi t}{1\,\text{year}}\Big)\right]\,.
\end{equation}
\end{linenomath}
%
After integrating between times $t = 0$ years and $t = t_0$
(in this case 2000 years) \fun{make_par_list} chooses for
$N_0$, $S_0$ and $I_0$ the values of $N^* = N(t_0)$,
$S^* = S(t_0)$, and $I^* = I(t_0)$. This ensures that the
initial state of any simulation using \code{par_list} is a
point very near the attractor of the system being simulated.

In the above call to \fun{make_par_list}, we indicated the
default values of all arguments. In future calls to this
function, we will not specify arguments explicitly except
for clarity or to request a value different from the default.

\subsection{Simulating time series data}
\label{sec:make_data}

To reproduce the simulation considered in Fig~1, we pass
\code{par_list} to our function \fun{make_data}, which
returns the simulated time series data in a data frame.

<<example-estimate-beta-2>>=
## Data frame containing time series data
df <- make_data(
  par_list       = par_list,     # parametrization
  n              = 20 * 365 / 7, # time series length: ~20 years
  with_dem_stoch = FALSE         # no demographic stochasticity
)
head(df)
@
%
The output contains the following information:

\begin{table}[H]
\renewcommand{\arraystretch}{1.5}
\begin{tabular}{r|c|L{4.6in}}
\code{t} & $\frac{t_k}{\dt}$ & Time in units of the observation interval $\dt$. Equal to $\frac{t_0}{\dt} + (0,1,\ldots,n)$. \\
\code{t_years} & $t_k$ & Time in years. Equal to $t_0 + (0,1,\ldots,n)\dt$. \\
\code{beta} & $\beta(t_k) \dt$ & Seasonally forced transmission rate without environmental noise (\cref{eq:beta}), expressed per unit $\dt$ per susceptible per infected. \\
\code{beta_phi} & $\beta_\phi(t_k) \dt$ & Seasonally forced transmission rate with environmental noise (\cref{eq:beta_phi}), expressed per unit $\dt$ per susceptible per infected. \\
\code{N} & $N(t_k)$ & Population size. \\
\code{S} & $S(t_k)$ & Number of susceptible individuals. \\
\code{I} & $I(t_k)$ & Number of infected individuals. \\
\code{R} & $R(t_k)$ & Number of removed individuals. \\
\code{Q} & $Q(t_k)$ & Cumulative incidence. \\
\code{Z} & $Z(t_k)$ & Incidence. \\
\code{C} & $C(t_k)$ & Reported incidence.
\end{tabular}
\end{table}
\noindent
In this example, there is no environmental noise, simply because
\code{par_list} specified \code{epsilon = `10`1}. Hence \code{beta}
and \code{beta_phi} are identical in the returned data frame.

\subsection{Estimating the time-varying transmission rate}
\label{sec:estimate_beta}

We apply the FC, S, and SI methods to estimate incidence $Z$,
susceptibles $S$, infecteds $I$, and the seasonally forced
transmission rate $\beta$ from reported incidence and vital
data. We have implemented these methods in our functions
\fun{estimate_beta_FC},
\fun{estimate_beta_S}, and
\fun{estimate_beta_SI}.
We will refer to these collectively as \fun{estimate_beta},
but note that there is no function by that name.

The first argument of \fun{estimate_beta} expects a data frame
\code{df} with columns \code{t}, \code{C}, \code{B}, and
(for the S and SI methods) \code{mu}. These specify equally
spaced observation times $t_k$ (\cref{eq:tk}) in units of the
observation interval $\dt$ (\ie $t_k/\dt$) and, at those times,
reported incidence $C_k$,
observed births $B_k$, and the
observed \textit{per capita} natural mortality rate $\mu_k$
expressed per unit $\dt$.

The second argument expects a list \code{par_list} with
elements \code{prep}, \code{trep}, \code{tgen}, \code{S0},
and (for the SI method) \code{I0}. These specify values for
input parameters $\prep$, $\trep$, $\tgen$, $S_0$, and $I_0$.

Here, we supply the data frame \code{df} obtained earlier using
\fun{make_data}. Note that this data frame does \textit{not}
have columns \code{B} and \code{mu}. When these columns are
missing in the function call, \fun{estimate_beta} creates mock
(constant) time series as follows:
(i) it looks in \code{par_list} for additional elements \code{hatN0},
\code{nu}, and \code{mu}, specifying a population size $\wh{N}_0$ and
constant vital rates $\nuconst'$ and $\muconst'$, then
(ii) it sets $B_k = \nuconst' \wh{N}_0 \dt$
and $\mu_k = \muconst'$ for all $k$.

In practice, the argument \code{par_list} contains the user's
potentially incorrect estimates of the input parameters, such
as the initial number of susceptibles individuals $S_0$.
For this example, there is no input error: we assign each input
parameter its true (data-generating) value. That is, the
\code{par_list} that we pass to \fun{estimate_beta} is precisely
the \code{par_list} that we passed to \fun{make_data} earlier.

<<example-estimate-beta-3>>=
## List of functions
estimate_beta <- list(
  FC = estimate_beta_FC,
  S  = estimate_beta_S,
  SI = estimate_beta_SI
)

## List of returned data frames
df_est <- lapply(estimate_beta, function(f) f(df, par_list))
lapply(df_est, head, n = 10)
@
%
The output contains the following information:

\begin{table}[H]
\renewcommand{\arraystretch}{1.5}
\begin{tabular}{r|c|L{5.2in}}
\code{t} & $\frac{t_k}{\dt}$ & Time in units of the observation interval $\dt$. Equal to $\frac{t_0}{\dt} + (0,1,\ldots,n)$. Identical to input \code{df$t}. \\
\code{C} & $C_k$ & Reported incidence. Identical to input \code{df$C}, except that missing values and zeros (treated like missing values) have been imputed by linear interpolation. \\
\code{B} & $B_k$ & Observed births. Identical to input \code{df$B} if supplied. Otherwise, every element is \code{`9with`9(par_list, hatN0 * nu * `11`1)}. \\
\code{mu} & $\mu_k \dt$ & Observed \textit{per capita} natural mortality rate, expressed per unit $\dt$. Identical to input \code{df$mu} if supplied. Otherwise, every element is \code{`9with`9(par_list, mu)}. \\
\code{Z} & $Z_k$ & Estimate of incidence $Z(t_k)$. \\
\code{S} & $S_k$ & Estimate of susceptibles $S(t_k)$. \\
\code{I} & $I_k$ & Estimate of infecteds $I(t_k)$. \\
\code{beta} & $\beta_k \dt$ & Raw estimate of the time-varying transmission rate $\beta(t_k)$ expressed per unit $\dt$ per susceptible per infected.
\end{tabular}
\end{table}

Note that the FC method's output has missing values in alternating
rows. This is not a mistake: the FC method aggregates incidence and
births over the mean generation interval (roughly 2 weeks in this
example), instead of the observation interval (1 week). As a result,
estimation of $S(t_k)$ and $\beta(t_k)$ is only possible at every
other observation time. Aggregation is not a requirement of the S
and SI methods.

Be warned that \fun{estimate_beta} returns \textit{raw} estimates
of $\beta(t)$. Smoothing the $\beta_k$ time series by fitting a loess
curve $\betaloess(t;q)$ is recommended in the event that it displays
unwanted noise. Determining what degree of smoothing is optimal
(\ie choosing a good value for the loess smoothing parameter $q$)
is non-trivial, and therefore not undertaken by \fun{estimate_beta}.
We discuss this issue in more detail in \cref{sec:loess}.

Plotting the $S_k$ and $\beta_k$ time series returned by
\fun{estimate_beta}, we reproduce Fig~1.
Note that we are simply plotting (with a scaling)
\code{df_est$FC$S}, \code{df_est$S$S}, and \code{df_est$SI$S},
and separately
\code{df_est$FC$beta}, \code{df_est$S$beta}, and \code{df_est$SI$beta}.

<<example-estimate-beta-plot, echo=FALSE, fig.width=5, fig.height=5, fig.cap="Example of $S(t)$ and $\\beta(t)$ estimation using the FC, S, and SI methods.">>=
N0 <- par_list$N0
S0 <- par_list$S0
mu <- par_list$mu
avgS <- with(par_list, hatN0 / Rnaught)
beta_mean <- with(par_list,
  mu * Rnaught * (1 / tgen + mu) / (nu * hatN0)
)
beta_mean_adjusted <- with(par_list,
  mu * Rnaught * (1 / round(tgen) + mu) / (nu * hatN0)
)


### PLOTTING STARTS HERE ===============================================
par(mfrow=c(2,1), oma=c(0.8,0,0,0)+0.15, ps=10, cex=1)


### PANEL A: SUSCEPTIBLES ----------------------------------------------
par(mar=c(2.3,3.4,0.3,0.4))
plot.new()
plot.window(xlim=c(0,20), ylim=c(0.04,0.08), xaxs="i", yaxs="i")
abline(v=seq(5,15,by=5), lty=3, lwd=3, col="gray80")
## Absolute error in estimated `S` [FC method]
fc_is_na <- is.na(df_est$FC$S)
lines(
  x=with(df, t_years[!fc_is_na] - t_years[1]),
  y=(avgS + abs(df_est$FC$S[!fc_is_na] - df$S[!fc_is_na])) / N0,
  lty=1, lwd=9, col="gray40"
)
## Cumulative susceptible mortality if `S` were constant, equal to `avgS`
lines(
  x=with(df, t_years - t_years[1]),
  y=with(df, (avgS + mu * avgS * (t - t[1])) / N0),
  lty=2, lwd=4, col="gray80"
)
## True `S`
lines(
  x=with(df, t_years - t_years[1]),
  y=with(df, S / N0),
  lty=1, lwd=14, col="black"
)
## Estimated `S` [FC method]
lines(
  x=with(df, t_years[!fc_is_na] - t_years[1]),
  y=with(df_est$FC, S[!fc_is_na] / N0),
  lty=1, lwd=4, col=pal["b2"]
)
## Estimated `S` [S method]
lines(
  x=with(df, t_years - t_years[1]),
  y=with(df_est$S, S / N0),
  lty=1, lwd=9, col=pal["g2"]
)
## Estimated `S` [SI method]
lines(
  x=with(df, t_years - t_years[1]),
  y=with(df_est$SI, S / N0),
  lty=1, lwd=4, col=pal["r2"]
)
box()
axis(
  side=2, at=seq(0.04,0.08,by=0.01),
  las=1, mgp=c(3,0.7,0), cex.axis=1
)
title(ylab="$S(t)/N_0$", line=2.5, cex.lab=1.2)
legend(
  x=-0.6, y=0.04, xpd=NA, x.intersp=0.5,
  legend=c("FC method", "True"),
  lty=c(1,1), lwd=c(4,4),
  col=c(pal["b2"],"black"),
  bty="n", bg="white", cex=0.9
)
legend(
  x=5.1, y=0.04, xpd=NA, x.intersp=0.5,
  legend=c("S method", "$\\avg{S}+\\muconst\\avg{S}t$"),
  lty=c(1,2), lwd=c(4,4),
  col=c(pal["g2"],"gray80"),
  bty="n", bg="white", cex=0.9
)
legend(
  x=11, y=0.04, xpd=NA, x.intersp=0.5,
  legend=c("SI method",
           "$\\avg{S}+\\mathrm{AbsErr}(\\text{FC method})$"),
  lty=c(1,1), lwd=c(4,4),
  col=c(pal["r2"],"gray40"),
  bty="n", bg="white", cex=0.9
)
mtext(text="A", las=1, side=2, line=2.5, padj=-8, cex=1.1, font=2)


### PANEL B: TRANSMISSION RATE -----------------------------------------
par(mar=c(2.3,3.4,0.3,0.4))
plot.new()
plot.window(xlim=c(0,20), ylim=c(0.8,1.2), xaxs="i", yaxs="i")
abline(v=seq(5,15,by=5), lty=3, lwd=3, col="gray80")
## True `beta`
lines(
  x=with(df, t_years - t_years[1]),
  y=with(df, beta / beta_mean),
  lty=1, lwd=8, col="black"
)
## Estimated `beta` [FC method]
fc_is_na <- is.na(df_est$FC$beta)
lines(
  x=with(df, t_years[!fc_is_na] - t_years[1]),
  y=with(df_est$FC, beta[!fc_is_na] / beta_mean_adjusted),
  lty=1, lwd=3, col=pal["b2"]
)
## Estimated `beta` [S method]
lines(
  x=with(df, t_years - t_years[1]),
  y=with(df_est$S, beta / beta_mean),
  lty=1, lwd=3, col=pal["g2"]
)
## Estimated `beta` [SI method]
lines(
  x=with(df, t_years - t_years[1]),
  y=with(df_est$SI, beta / beta_mean),
  lty=1, lwd=3, col=pal["r2"]
)
box()
axis(
  side=1, at=seq(0,20,by=5),
  las=1, mgp=c(3,0.4,0), cex.axis=1
)
axis(
  side=2, at=seq(0.8,1.2,by=0.1),
  las=1, mgp=c(3,0.7,0), cex.axis=1,
)
title(xlab="Time (years)", xpd=NA, line=2, cex.lab=1.2)
title(ylab="$\\beta(t)/\\avg{\\beta}$", line=2.5, cex.lab=1.2)
mtext(text="B", las=1, side=2, line=2.5, padj=-8, cex=1.1, font=2)
@

\subsection{Measuring estimation error}
\label{sec:compute_rrmse}

In the manuscript, we report the relative root mean square error
(RRMSE) in each $\beta_k$ time series. We compute RRMSE using
\fun{compute_rrmse}, which takes as arguments the two vectors
we wish to compare, with the estimate passed second.

<<example-estimate-beta-4>>=
sapply(df_est, function(x) compute_rrmse(df$beta, x$beta))
@

<<example-estimate-beta-clean, echo=FALSE>>=
rm(list = setdiff(ls(), "pal"))
@

\section{Effect of process and observation error}

Fig~1 in the manuscript shows the output of the S and SI methods
for idealized reported incidence data. Those data were simulated
deterministically, \ie
%
\begin{itemize}
\item without environmental stochasticity [ES]
  (\code{par_list} with \code{epsilon = `10`1} passed to \fun{make_data}),
\item without demographic stochasticity [DS]
  (\code{with_dem_stoch = `1FALSE`1} passed to \fun{make_data}), and
\item without observation error [OE]
  (\code{par_list} with \code{prep = `11`1} passed to \fun{make_data}).
\end{itemize}
%
In Fig~2, we consider the effect of adding ES, DS, and OE
in turn to the original deterministic simulation, on the
$\beta_k$ time series generated by the S and SI methods.
We produce these four simulations as follows:

<<poerr-1>>=
## List of lists of parameter values
par_list <- list(
  xxxxxx = make_par_list(epsilon = 0, prep = 1),     # deterministic
  esxxxx = make_par_list(epsilon = 0.5, prep = 1),   # ES
  esdsxx = make_par_list(epsilon = 0.5, prep = 1),   # ES+DE
  esdsoe = make_par_list(epsilon = 0.5, prep = 0.25) # ES+DE+OE
)

## List of data frames containing time series data
df <- mapply(make_data,
  par_list = par_list,
  n = 3 * 365 / 7,
  with_dem_stoch = c(FALSE, FALSE, TRUE, TRUE),
  seed = 1305,
  SIMPLIFY = FALSE
)
names(df)
names(df$esdsoe)
@
%
Here, \code{par_list} is a \textit{list of lists}, containing the
parameter values desired for each simulation, and \code{df} is a
list of data frames, containing the corresponding simulated data.

The next code chunk applies the S and SI methods, without input
error, to each simulated reported incidence time series.

<<poerr-2>>=
## List of lists of data frames containing estimation output
df_est <- list(
  ## List of data frames returned by S method
  S  = mapply(estimate_beta_S,
    df = df,
    par_list = par_list,
    SIMPLIFY = FALSE
  ),
  ## List of data frames returned by SI method
  SI = mapply(estimate_beta_SI,
    df = df,
    par_list = par_list,
    SIMPLIFY = FALSE
  )
)
names(df_est)
names(df_est$SI)
names(df_est$SI$esdsoe)
@
%
Hence each element of \code{df_est} contains the output of one of
the S and SI methods for all 4 reported incidence time series.
Plotting the resulting 8 $Z_k$, $I_k$, and $\beta_k$ time series
(estimates of incidence, prevalence, and the seasonally forced
transmission rate) yields Fig~2.

<<poerr-plot, echo=FALSE, fig.width=5, fig.height=5, fig.cap="Effects of process and observation error on the S and SI methods.">>=
beta_mean <- par_list[[1]]$beta_mean
t_years <- with(df[[1]], t_years - t_years[1])
ylims <- list(
  Z    = c(0,1900),
  I    = c(0,3600),
  beta = c(0.6,1.4)
)
ylabs <- list(
  Z    = "$Z(t)$",
  I    = "$I(t)$",
  beta = "$\\beta(t)/\\avg{\\beta}$"
)
flabs <- list(
  Z    = "A",
  I    = "B",
  beta = "C"
)
ats <- list(
  Z    = seq(0,1800,by=500),
  I    = seq(0,3500,by=1000),
  beta = c(0.75,1,1.25)
)
lwds <- list(
  Z    = c(10, 5, 5, 2),
  I    = c(10, 5, 5, 2),
  beta = c(10, 5, 3, 2)
)
cols <- c("grey40", "grey70", pal[c("b2", "r2")])
leg_xs <- c(-3.6,-1.55,-0.4,1.15)
leg_labs <- c("Deterministic", "ES", "ES+DS", "ES+DS+OE")


### PLOTTING STARTS HERE ===============================================
par(mfcol=c(3,2), oma=c(3,1.5,1.7,0)+0.15, ps=10, cex=1)
for (m in c("S", "SI")) {
  for (v in c("Z", "I", "beta")) {
    par(mar=if (m == "S") c(1,1.9,0,0) else c(1,1.6,0,0.3))
    plot.new()
    plot.window(xlim=c(0,3), ylim=ylims[[v]], xaxs="i", yaxs="i")
    abline(v=seq(0.5,2.5,by=0.5), lty=3, lwd=2, col="gray80")
    for (i in 1:4) {
      lines(
        x=t_years,
        y=df_est[[m]][[i]][[v]] / ifelse(v == "beta", beta_mean, 1),
        lty=1, lwd=lwds[[v]][i], col=cols[i]
      )
    }
    box()
    if (v == "beta") {
      axis(
        side=1, at=seq(0,3,by=1),
        las=1, mgp=c(3,0.4,0), cex.axis=0.9
      )
    }
    axis(
      side=2, at=ats[[v]], labels=(m == "S"),
      las=1, mgp=c(3,0.7,0), cex.axis=0.9
    )
    if (m == "S") {
      title(ylab=ylabs[[v]], xpd=NA, line=2.5, cex.lab=1.2)
      mtext(text=flabs[[v]], las=1, side=2, line=2.5, padj=-4.3, cex=1.1, font=2)
    }
    if (v == "Z") {
      title(main=paste(m, "method"), xpd=NA, line=1, cex.main=1.2, font=2)
    }
    if (v == "beta") {
      title(xlab="Time (years)", xpd=NA, line=1.8, cex.lab=1.2)
    }
  }
}
for (i in 1:4) {
  legend(
    x=leg_xs[i], y=0.2, xpd=NA, x.intersp=0.5,
    legend=leg_labs[i],
    lty=1, lwd=5, col=cols[i],
    bty="n", bg="white", cex=0.9,
    horiz=TRUE
  )
}
@
%
We obtain the RRMSE in each $\beta_k$ time series with the
following line of code.

<<poerr-3>>=
lapply(df_est, function(x) {
  mapply(function(y, z) compute_rrmse(y$beta, z$beta), y = df, z = x)
})
@

<<poerr-clean, echo=FALSE>>=
rm(list = setdiff(ls(), "pal"))
@

\section{Averaging the raw estimate of \tops{$\bm{\beta(t)}$}{beta(t)}}
\label{sec:avgcycle}

Fig~3 in the manuscript considers the seasonally forced $\beta(t)$
(\cref{eq:beta}) and three estimates, each spanning 1000 years.
It overlays the 1000 1-year cycles embedded in each estimate and
plots their 1-year average. To reproduce Fig~3, we simulate 1000
years of weekly reported incidence, including in the simulation
environmental noise in transmission ($\epsilon = 0.5$),
demographic stochasticity, and
random under-reporting of cases ($\prep = 0.25$).

<<avgcycle-1>>=
## List of parameter values
par_list <- make_par_list(epsilon = 0.5, prep = 0.25)

## Data frame containing time series data
df <- make_data(
  par_list       = par_list,
  n              = 1000 * 365 / 7 + 1,
  with_dem_stoch = TRUE,
  seed           = 1217
)
@
%
We estimate the seasonally forced $\beta(t)$ using the
S and SI methods, without input error.

<<avgcycle-2>>=
## List of functions
estimate_beta <- list(
  S  = estimate_beta_S,
  SI = estimate_beta_SI
)

## List of returned data frames. Column `beta` in `df_est[[i]]`
## stores the raw estimate generated by `estimate_beta[[i]]`.
df_est <- lapply(estimate_beta, function(f) f(df, par_list))
@

The raw time series estimates $\beta_k$ contain spurious noise
due to process and observation error. Hence, for comparison,
we fit a loess curve $\betaloess(t;q)$ to the time series returned
by the SI method, where $q$ is the loess smoothing parameter
indicating (roughly) the number of nearest neighbours weighted
in local regression. It turns out that $q = 53$ is a good choice
for this parameter in this example (see \cref{sec:loess}).
To do the fitting, we call \fun{loess} with argument \code{span}
indicating $q$ as a proportion of time series length. Additional
arguments are fully explained in the documentation, accessible by
running \code{?loess} and \code{?loess.control}.

<<avgcycle-3>>=
## Object of class `loess` defining the fitted loess curve
SI_loess <- stats::loess(
  formula   = beta ~ t,
  data      = df_est$SI,
  span      = 53 / nrow(df_est$SI),
  degree    = 2,
  na.action = "na.exclude",
  control   = loess.control(surface = "direct")
)
@

We will calculate the average 1-year cycle in the linear interpolant
$\betaint(t)$ of $\beta_k$ (S and SI methods), and in the loess curve
$\betaloess(t;q)$ fit to the same time series (SI method only).

<<avgcycle-4>>=
## List of interpolants. `fits[[i]]` is the interpolant
## of column `beta` in `df_est[[i]]`.
fits <- lapply(df_est, function(x) {
  approxfun(x$t, x$beta, method = "linear", rule = 1)
})

## Appending the `loess` object from earlier
fits$SI_loess <- SI_loess
@
%
Before proceeding, we should verify that the $\beta_k$
time series contain 1000 1-year cycles.

<<avgcycle-5>>=
## First and last time points
t0 <- df_est$SI$t[1]
tn <- df_est$SI$t[nrow(df_est$SI)]

## 1-year period in units of the observation interval
period <- with(par_list, (365 / 7) / dt_weeks)

## Number of cycles
m <- floor((tn - t0) / period)
m
@
%
We must also specify the true 1-year cycle that each average 1-year
cycle should estimate. We specify the true cycle with a reference
time indicating the initial phase. For simplicity, we consider the
cycle between times \code{t0} and \code{t0 + period} to be the true
cycle. Phases of this cycle are specified by times \code{s} between
0 and \code{period}. To estimate the value of the true cycle at
phase \code{s}, we evaluate each fit in \code{fits}
(2 linear interpolants and 1 loess curve)
at times \code{t0 + s + (`10`1:(m-`11`1)) * period} and average
the resulting \code{m} values. \fun{get_phase_average} computes
this estimate for any \code{s}, for a given fit \code{f}.

<<avgcycle-6>>=
get_phase_average <- function(s, f) {
  times <- t0 + (s %% period) + (0:(m-1)) * period
  x <- if (inherits(f, "loess")) predict(f, times) else f(times)
  mean(x, na.rm = TRUE)
}
@
%
Note that, whereas linear interpolants are just functions
that we can evaluate at desired times, loess objects must
be passed to \fun{predict} to obtain fitted values.
Note also that the modulo operation \code{s \%\% period}
makes \fun{get_phase_average} a periodic function of \code{s}.

We construct the average 1-year cycle in each fit in \code{fits}
by applying \fun{get_phase_average} on a desired grid of \code{s}
values.

<<avgcycle-7>>=
s_grid <- seq(0, period, length.out = 150)
average_one_year <- data.frame(
  s_grid,
  lapply(fits, function(f) sapply(s_grid, get_phase_average, f = f))
)
head(average_one_year)
@
%
We reproduce Fig~3 by plotting, for each 1000-year estimate
of $\beta(t)$, the 1000 embedded 1-year cycles and their
1-year average, all on the same 1-year axis.

<<avgcycle-plot, echo=FALSE, fig.width=7, fig.height=5, fig.cap="Bias and variance in 1-year cycles embedded in three estimates of a seasonally forced $\\beta(t)$, in the absence of input error.">>=
dt_weeks <- par_list$dt_weeks
beta_mean <- par_list$beta_mean
method_names <- c("S", "SI", "SI_loess")
cols_dark <- pal[c("g2","r2","r2")]
cols_light <- pal[c("g1","r1","r1")]
ylab <- "$\\beta(t)/\\langle\\beta\\rangle$"
flabs <- c("A","B","C","D")
leg_labs <- paste(
  c("S","SI","SI"),
  "method",
  c("(raw)","(raw)","(loess)"),
  "average"
)


### PLOTTING STARTS HERE ===============================================
par(mfrow=c(2,2), oma=c(0.4,0,0,0)+0.15, ps=10, cex=1)

### PANEL A: FULL LENGTH -----------------------------------------------
par(mar=c(2.5,3,0.3,0.5))
plot.new()
plot.window(xlim=c(0,10), ylim=c(0.6,1.4), xaxs="i", yaxs="i")
## True
lines(
  x=with(df, t_years[1:600] - t_years[1]),
  y=with(df, beta[1:600] / beta_mean),
  lty=1, lwd=9, col="black"
)
## Raw estimates
for (i in 1:2) {
  lines(
    x=with(df, t_years[1:600] - t_years[1]),
    y=with(df_est[[i]], beta[1:600] / beta_mean),
    lty=1, lwd=4, col=alpha(cols_dark[i], alpha=0.5)
  )
}
box()
axis(
  side=1, at=seq(0,10,by=2.5),
  las=1, mgp=c(3,0.4,0), cex.axis=0.9
)
axis(
  side=2, at=seq(0.6,1.4,by=0.2),
  las=1, mgp=c(3,0.7,0), cex.axis=0.9
)
legend(
  x="bottomleft", text.width=c(0,0.75,1.8), x.intersp=0.5,
  legend=c("True","S method (raw)","SI method (raw)"),
  lty=1, lwd=4, col=c("black",cols_dark[1:2]), seg.len=1,
  bty="n", bg="white", cex=0.9,
  horiz=TRUE, inset=c(-0.04,-0.05)
)
title(ylab=ylab, line=2.1, cex.lab=1.2)
mtext(text=flabs[1], las=1, side=2, line=1.6, padj=-7, cex=1.1, font=2)


### PANELS B--D: 1-YEAR AVERAGE ----------------------------------------
for (i in 1:3) {
  par(mar=c(2.5,3,0.3,0.5))
  plot.new()
  plot.window(xlim=c(0,1), ylim=c(0.6,1.4), xaxs="i", yaxs="i")
  ## Individual cycles
  for (j in 0:(m-1)) {
    t_cycle <- t0 + j * period + seq(0, period, length.out = 40)
    if (inherits(fits[[i]], "loess")) {
      beta_cycle <- predict(fits[[i]], t_cycle)
    } else {
      beta_cycle <- fits[[i]](t_cycle)
    }
    lines(
      x=(t_cycle - t_cycle[1]) * dt_weeks / (365 / 7),
      y=beta_cycle / beta_mean,
      lty=1, lwd=4, col=alpha(cols_light[i], alpha=0.02)
    )
  }
  ## True cycle
  lines(
    x=with(df, t_years[1:60] - t_years[1]),
    y=with(df, beta[1:60] / beta_mean),
    lty=1, lwd=9, col="black"
  )
  ## Average cycle
  mn <- method_names[i]
  lines(
    x=average_one_year[["s_grid"]] / period,
    y=average_one_year[[mn]] / beta_mean,
    lty=1, lwd=6, col=cols_dark[i]
  )
  box()
  axis(
    side=1, at=seq(0,1,by=0.25),
    las=1, mgp=c(3,0.4,0), cex.axis=0.9
  )
  axis(
    side=2, at=seq(0.6,1.4,0.2),
    las=1, mgp=c(3,0.7,0), cex.axis=0.9
  )
  legend(
    x="bottomleft", x.intersp=0.5,
    legend="True",
    lty=1, lwd=4, col="black",
    bty="n", bg="white", cex=0.9,
    inset=c(-0.02,-0.05)
  )
  legend(
    x="bottomright",
    legend=leg_labs[i], x.intersp=0.5,
    lty=1, lwd=4, col=cols_dark[i],
    bty="n", bg="white", cex=0.9,
    horiz=TRUE, inset=c(0,-0.05)
  )
  if (i != 1) {
    title(xlab="Time (years)", xpd=NA, line=1.8, cex.lab=1.2)
  }
  if (i == 2) {
    title(ylab=ylab, line=2.1, cex.lab=1.2)
  }
  mtext(text=flabs[i+1], las=1, side=2, line=1.6, padj=-7, cex=1.1, font=2)
}
@

<<avgcycle-clean, echo=FALSE>>=
rm(list = setdiff(ls(), "pal"))
@

\section{Smoothing the raw estimate of \tops{$\bm{\beta(t)}$}{beta(t)}}
\label{sec:loess}

Figs 2C, 3B, and 3C demonstrate that, in the absence of input error,
much of the error in raw estimates of $\beta(t)$ is attributable to
noise in the time series. The S and SI methods produce the correct
temporal pattern, but it is distorted by noise. Comparison of Figs
3C and 3D shows that fitting a smooth loess curve $\betaloess(t;q)$
to the raw time series estimate $\beta_k$ can lead to substantial
improvement in both accuracy and interpretability.

In practice, we would like to choose the value $\qopt$ of
the loess smoothing parameter $q$ that minimizes the error
in $\betaloess(t;q)$ relative to $\beta(t)$. However, we
cannot calculate (and therefore cannot minimize) the error
in $\betaloess(t;q)$ when $\beta(t)$ is not known. In this
situation, we can still estimate $\qopt$ using statistical
methods (most notably time series cross-validation~\cite{Hart94})
or by direct inspection of $\betaloess(t;q)$ for each value
of $q$ on a grid.

In our simulated data setting, we do know $\beta(t)$ and can
therefore determine $\qopt$ exactly. In this setting, it is
instructive to quantify the reduction in error that is
achieved when the optimal loess estimate $\betaloess(t;\qopt)$
is chosen over the raw time series estimate $\beta_k$.
Fig~4 in the manuscript addresses this issue.

To reproduce Fig~4, we consider 41 values of the case reporting
probability $\prep$ and fix all other data-generating parameters.
(Smaller values of $\prep$ generate noisier reported incidence time
series, resulting in noisier $\beta_k$.) Using each value of $\prep$,
we perform 100 simulations of reported incidence.

<<loess-1>>=
prep <- 10^seq(-2, 0, length.out = 41)
par_list <- make_par_list(epsilon = 0.5)
nsim <- 100
q <- 10:110
@
%
For each of these $41 \times 100$ simulations, we carry out the
following steps. We estimate the seasonally forced $\beta(t)$
(\cref{eq:beta}) from the simulated reported incidence time series,
without input error. (The underlying $\beta(t)$ was the same across
all simulations.) For each $q$ between 10 and 110, we fit a loess
curve $\betaloess(t;q)$ to the raw time series estimate $\beta_k$.
Finally, we record
%
\begin{linenomath}
\begin{align*}
\Eraw &= \text{RRMSE in}\,\{(t_k,\beta_k)\}_{k=0}^n\,, \\
\Eloessmin &= \min\limits_{q \in \{10,\ldots,110\}} \big[\text{RRMSE in}\,\{(t_k,\betaloess(t_k;q))\}_{k=0}^n\big]\,, \\
\qopt &= \argmin\limits_{q \in \{10,\ldots,110\}} \big[\text{RRMSE in}\,\{(t_k,\betaloess(t_k;q))\}_{k=0}^n\big]\,.
\end{align*}
\end{linenomath}
%
Hence, for each value of $\prep$, we obtain 100 values for
each of $\Eraw$, $\Eloessmin$, and $\qopt$. We can preallocate
space for this output.

<<loess-2>>=
out <- array(NA,
  dim      = c(length(prep), nsim, 3, 2),
  dimnames = list(NULL, NULL,
    c("rrmse_raw", "rrmse_loess_min", "qopt"),
    c("S", "SI")
  )
)
@
%
The fourth dimension of the output array enables our comparison
of the distributions of $\Eraw$, $\Eloessmin$, and $\qopt$ for
different methods of $\beta(t)$ estimation---in this case, the
S and SI methods. Our expectation based on Figs 2C, 3B, and 3C
is that the S method requires more smoothing.

The next code chunk does all of the hard work. Simulations are
saved in the directory \code{RData/loess/}. Main results are
saved in the file \code{RData/loess.RData}.

<<loess-3, eval=FALSE, error=FALSE, warning=FALSE, message=FALSE>>=
for (i in seq_along(prep)) {

  ## Update `par_list` with current value of `prep`
  par_list$prep <- prep[i]

  ## Create a directory for this loop's `.RData`
  dirname <- paste0(
    "RData/loess/",
    ## log10 current value of `prep`
    "prep_log10v-", sprintf("%+05.0f", log(prep[i], 10) * 1000), "/"
  )
  if (!dir.exists(dirname)) {
    dir.create(dirname, recursive = TRUE)
  }

  for (j in seq_len(nsim)) {

    message(
      "`prep` value ", i, " of ", length(prep), ", ",
      "sim ", j, " of ", nsim
    )

    ## File name for simulation
    filename <- paste0(dirname, "sim", sprintf("%04.0f", j), ".RData")

    ## Simulate reported incidence data, if you haven't already
    if (file.exists(filename)) {
      load(filename)
    } else {
      df <- make_data(
        par_list       = par_list,
        n              = 20 * 365 / 7,
        with_dem_stoch = TRUE,
        seed           = j
      )
      save(df, file = filename)
    }

    ## Estimate the seasonally forced transmission rate from
    ## reported incidence
    estimate_beta <- list(
      S  = estimate_beta_S,
      SI = estimate_beta_SI
    )
    df_est <- lapply(estimate_beta, function(f) f(df, par_list))

    ## Compute the error in each raw estimate
    out[i, j, "rrmse_raw", ]  <- sapply(df_est, function(x) {
      compute_rrmse(df$beta, x$beta)
    })

    ## Preallocate memory for the error in each loess estimate
    ## (one for each value of `q`, for each raw estimate)
    rrmse_after_loess  <- array(NA,
      dim      = c(length(q), 2),
      dimnames = list(NULL, c("S", "SI"))
    )

    ## Standardize missing values in the raw estimates. `loess()`
    ## handles `NA` but complains about `NaN` and `Inf`.
    df_est <- lapply(df_est, function(x) {
      x$beta[!is.finite(x$beta)] <- NA
      x
    })

    for (k in seq_along(q)) {

      ## Fit a smooth loess curve to each raw estimate
      loess_fit <- lapply(df_est, function(x) {
        stats::loess(
          formula   = beta ~ t,
          data      = x,
          span      = q[k] / nrow(x),
          degree    = 2,
          na.action = "na.exclude",
          control   = loess.control(
            surface    = "direct",
            statistics = "none"
          )
        )
      })

      ## Compute the error in each loess estimate
      rrmse_after_loess[k, ] <- sapply(loess_fit, function(x) {
        compute_rrmse(df$beta, predict(x))
      })

    }

    ## Find the minimum error over all loess estimates.
    ## Also retrieve the value of `q` that minimized error.
    out[i, j, "rrmse_loess_min", ] <- apply(rrmse_after_loess, 2, min)
    out[i, j, "qopt", ] <- apply(rrmse_after_loess, 2, function(x) {
      q[which.min(x)]
    })

  }

}


attr(out, "arg_list") <- list(
  prep     = prep,
  par_list = par_list,
  q        = q
)
save(out, file = "RData/loess.RData")
@
%
For each value of $\prep$, we desire the median and 5th and 95th
percentiles of $\Eraw$, $\Eloessmin$, and $\qopt$.

<<loess-4, echo=-1>>=
load("RData/loess.RData")
pct <- apply(out, c(1, 3, 4), quantile, probs = c(0.05, 0.5, 0.95))
@
%
Plotting these as functions of $\prep$, we reproduce Fig~3.

<<loess-plot, echo=FALSE, fig.width=5, fig.height=5, fig.cap="Reduction in $\\beta(t)$ estimation error with optimal loess smoothing.">>=
par(mfrow=c(2,1), oma=c(0.6,0,0,0)+0.15, ps=10, cex=1)

### PANEL A: rrmse_raw, rrmse_loess_min --------------------------------
par(mar=c(2.5,3.9,0.4,0.5))
plot.new()
plot.window(xlim=c(0,1), ylim=c(0,0.3), xaxs="i", yaxs="i")
abline(v=c(0.2,0.4,0.6), lty=3, lwd=2, col="gray80")
segments(
  x0=0.8, y0=0,
  x1=0.8, y1=0.15,
  lty=3, lwd=2, col="gray80"
)
## 5th-95th percentile bands
polygon(
  x=c(prep,rev(prep)),
  y=c(pct[1,,"rrmse_raw","S"],
      rev(pct[3,,"rrmse_raw","S"])),
  col=alpha(pal["g1"], alpha=0.4),
  border=NA
)
polygon(
  x=c(prep,rev(prep)),
  y=c(pct[1,,"rrmse_raw","SI"],
      rev(pct[3,,"rrmse_raw","SI"])),
  col=alpha(pal["r1"], alpha=0.4),
  border=NA
)
polygon(
  x=c(prep,rev(prep)),
  y=c(pct[1,,"rrmse_loess_min","S"],
      rev(pct[3,,"rrmse_loess_min","S"])),
  col=alpha(pal["g1"], alpha=0.4),
  border=NA
)
polygon(
  x=c(prep,rev(prep)),
  y=c(pct[1,,"rrmse_loess_min","SI"],
      rev(pct[3,,"rrmse_loess_min","SI"])),
  col=alpha(pal["r1"], alpha=0.4),
  border=NA
)
## Medians
lines(
  x=prep,
  y=pct[2,,"rrmse_raw","S"],
  lty=2, lwd=3, col=pal["g2"]
)
lines(
  x=prep,
  y=pct[2,,"rrmse_raw","SI"],
  lty=2, lwd=3, col=pal["r2"]
)
lines(
  x=prep,
  y=pct[2,,"rrmse_loess_min","S"],
  lty=1, lwd=3, col=pal["g2"]
)
lines(
  x=prep,
  y=pct[2,,"rrmse_loess_min","SI"],
  lty=1, lwd=3, col=pal["r2"]
)
box()
axis(
  side=1, at=seq(0,1,by=0.2),
  las=1, mgp=c(3,0.4,0), cex.axis=1
)
axis(
  side=2, at=seq(0,0.3,by=0.06),
  las=1, mgp=c(3,0.7,0), cex.axis=1
)
title(ylab="RRMSE", line=3, cex.lab=1.2)
legend(
  x="topright", x.intersp=0.5,
  legend=c("S method, raw","S method, loess",
           "SI method, raw","SI method, loess"),
  lty=c(2,1,2,1), lwd=c(3,3,3,3),
  col=c(pal["g2"],pal["g2"],pal["r2"],pal["r2"]),
  bty="n", bg="white", cex=0.9
)
mtext(text="A", las=1, side=2, line=3, padj=-7.5, cex=1.1, font=2)


### PANEL B: qopt ------------------------------------------------------
par(mar=c(2.5,3.9,0.4,0.5))
plot.new()
plot.window(xlim=c(0,1), ylim=c(40,90), xaxs="i", yaxs="i")
abline(v=c(0.2,0.4), lty=3, lwd=2, col="gray80")
segments(
  x0=c(0.6,0.8), y0=c(40,40),
  x1=c(0.6,0.8), y1=c(80,80),
  lty=3, lwd=2, col="gray80"
)
## 5th-95th percentile bands
polygon(
  x=c(prep,rev(prep)),
  y=c(pct[1,,"qopt","S"],
      rev(pct[3,,"qopt","S"])),
  col=alpha(pal["g1"], alpha=0.4),
  border=NA
)
polygon(
  x=c(prep,rev(prep)),
  y=c(pct[1,,"qopt","SI"],
      rev(pct[3,,"qopt","SI"])),
  col=alpha(pal["r1"], alpha=0.4),
  border=NA
)
## Medians
lines(
  x=prep,
  y=pct[2,,"qopt","S"],
  lty=1, lwd=3, col=pal["g2"]
)
lines(
  x=prep,
  y=pct[2,,"qopt","SI"],
  lty=1, lwd=3, col=pal["r2"]
)
box()
axis(
  side=1, at=seq(0,1,by=0.2),
  las=1, mgp=c(3,0.4,0), cex.axis=1
)
axis(
  side=2, at=seq(40,90,by=10),
  las=1, mgp=c(3,0.7,0), cex.axis=1
)
title(xlab="Case reporting probability, $\\prep$", xpd=NA, line=2, cex=1.2)
mtext(text="$\\qopt$", side=2, line=2.5, las=1, cex=1.2)
legend(
  x="topright", x.intersp=0.5, ncol=2,
  legend=c("S method","SI method"),
  lty=c(1,1), lwd=c(3,3),
  col=pal[c("g2","r2")],
  bty="n", bg="white", cex=0.9
)
mtext(text="B", las=1, side=2, line=3, padj=-7.5, cex=1.1, font=2)
@

In the manuscript, we report the minimum percentage reduction
in RRMSE across all simulations. Borrowing our earlier notation,
this is the minimum value of
%
\begin{linenomath}
\begin{equation}
100 \times \left(1 - \frac{\Eloessmin}{\Eraw} \right)\,.
\end{equation}
\end{linenomath}

<<loess-5>>=
apply(out, 4, function(x) {
  min(100 * (1 - x[, , "rrmse_loess_min"] / x[, , "rrmse_raw"]), na.rm = TRUE)
})
@
%
We also report the median value of $\qopt$ across all
simulations for which $\prep \geq 0.1$.

<<loess-6>>=
qstar <- apply(out[prep >= 0.1, , "qopt", ], 3, quantile,
  probs = 0.5,
  names = FALSE
)
qstar
@
%
In our remaining analysis, we set $q = q^*$ when smoothing
any $\beta_k$ time series, taking
%
\begin{linenomath}
\begin{equation}
\label{eq:qstar}
q^* = \begin{cases}
\Sexpr{as.numeric(qstar[1])} & \text{with the S method}, \\
\Sexpr{as.numeric(qstar[2])} & \text{with the SI method}.
\end{cases}
\end{equation}
\end{linenomath}
%
For a given time series, this setting may not be optimal
($q^* \neq \qopt$), but can be justified, as we explain
in the sections to follow.

<<loess-clean, echo=FALSE>>=
rm(list = setdiff(ls(), c("pal", "qstar")))
@

\section{Sensitivity to data-generating parameters}
\label{sec:s2dgpars-main}

Error in estimates of the seasonally forced $\beta(t)$
(\cref{eq:beta}) from simulated reported incidence data
is a function of data-generating parameters, given by
%
\begin{linenomath}
\begin{equation}
\bmtheta = (\avg{\beta},\,\alpha,\,\epsilon,\,\wh{N}_0,\,S_0,\,I_0,\,\nuconst,\,\muconst,\,\tgen,\,\prep,\,\trep,\,t_0,\,\dt,\,n)\,.
\end{equation}
\end{linenomath}
%
In order to measure the sensitivity of $\beta(t)$ estimation
error to $\bmtheta$, we must define grids of parameter values.
For this task, it is helpful to associate with each parameter
a reference value:
%
\begin{linenomath}
\begin{equation}
\label[blankequation]{bleq:parlistref}
\begin{array}{r|l}
\avg{\beta} & \beta^* \\
\alpha & 0.08 \\
\epsilon & 0.5
\end{array}
\qquad
\begin{array}{r|l}
\wh{N}_0 & 10^6 \\
S_0 & S^* \\
I_0 & I^*
\end{array}
\qquad
\begin{array}{r|l}
\nuconst & 0.04\ \text{year}^{-1} \\
\muconst & 0.04\ \text{year}^{-1} \\
\tgen & 13\ \text{days} \\
\end{array}
\qquad
\begin{array}{r|l}
t_0 & 2000\ \text{years} \\
\dt & 1\ \text{week} \\
n & 1042 \\
\prep & \prep^* \\
\trep & \trep^*
\end{array}
\end{equation}
\end{linenomath}

Here, $S^*$ and $I^*$ are the values of $S$ and $I$ at a
point very near the attractor of system \cref{bleq:SIR}
with constant vital rates $\nuconst$ and $\muconst$ and
a seasonally forced transmission rate (\cref{eq:beta}).
It follows that $S^*$ and $I^*$ vary with parameters of
the system (specifically, $\avg{\beta}$, $\alpha$,
$\nuconst$, $\muconst$, and $\tgen$).
See \cref{sec:make_par_list} for details on how $S^*$
and $I^*$ are obtained using \fun{make_par_list} given
values for other parameters.

$\beta^*$ is the value of $\avg{\beta}$ that satisfies
\cref{eq:Rnaught} with
$\R_0 = 20$, $\wh{N}_0 = 10^6$,
$\nuconst = \muconst = 0.04\,\text{year}^{-1}$, and
$\tgen = \gamma^{-1} = 13$ days:
%
\begin{linenomath}
\begin{equation}
\begin{aligned}
\beta^*
&= 20 \cdot \frac{0.04\,\text{year}^{-1}}{10^6 \cdot 0.04\,\text{year}^{-1}} \cdot (\tfrac{1}{13}\,\text{day}^{-1}+0.04\,\text{year}^{-1}) \\
&\approx 5.6234 \times 10^{-4}\,\text{year}^{-1}\,.
\end{aligned}
\end{equation}
\end{linenomath}

Finally,
%
\begin{linenomath}
\begin{equation}
\prep^* = \begin{cases}
1 & \text{for analysis without OE} \\
0.25 & \text{for analysis with OE}
\end{cases}
\qquad
\trep^* = \begin{cases}
0\ \text{weeks} & \text{for analysis without OE} \\
2\ \text{weeks} & \text{for analysis with OE}
\end{cases}
\end{equation}
\end{linenomath}
%
where an ``analysis with OE'' is one in which we desire
simulations of reported incidence with observation error.

\subsection{Sensitivity to \tops{$\bm{\R_0}$ and $\bm{\alpha}$}{Rnaught and alpha}}
\label{sec:s2dgbeta}

Fig~5 in the manuscript describes how $\beta(t)$ estimation error
depends on features of $\beta(t)$ itself. For the seasonally forced
$\beta(t)$ (\cref{eq:beta}), these features are the mean $\avg{\beta}$
and amplitude $\alpha$. Fig~5 casts error as a function of $\R_0$ and
$\alpha$, rather than $\avg{\beta}$ and $\alpha$, but this formulation
is equivalent, because $\R_0$ is proportional to $\avg{\beta}$
(\cref{eq:Rnaught}). It is also more interpretable: unlike $\avg{\beta}$,
$\R_0$ has a natural epidemiological meaning and is dimensionless
(its numerical value does not depend on the chosen units of time).

To reproduce Fig~5, we set all data-generating parameters other
than $\avg{\beta}$ and $\alpha$ equal to their reference value
in \cref{bleq:parlistref}. We consider the grid of $(\R_0,\alpha)$
pairs with levels
$\R_0 = 2,3,\ldots,32$ and $\alpha = 0,0.01,\ldots,0.2$---defining
$\avg{\beta}$ for each $\R_0$ using \cref{eq:Rnaught}---and simulate
1000 reported incidence time series using each of these $31 \times 21$
parametrizations.

<<s2dgbeta-1>>=
Rnaught <- seq(2, 32, by = 1)
alpha <- seq(0, 0.2, by = 0.01)
nsim <- 1000
@
%
We estimate $\beta(t)$ from each simulated reported incidence time
series, without input error, fit a loess curve $\betaloess(t;q)$ to
the raw estimate $\beta_k$, and record the RRMSE in $\betaloess(t_k;q)$.
For comparison, this is done using both the S and SI methods. We fix
$q = q^*$ (\cref{eq:qstar}) independently of the $\beta_k$ time series
being smoothed. (See \cref{sec:s2dgpars-note} for discussion of the
consequences of using fixed $q$ in this analysis.)

This algorithm is implemented in our function \fun{test_s2dgbeta}
(``sensitivity to data-generating $\beta(t)$''), which takes as
arguments
%
\begin{itemize}
\item \code{par_list_ref}, a list containing the
  reference values of all data-generating parameters;
\item \code{Rnaught} and \code{alpha}, numeric vectors
  specifying the desired grid of $(\R_0,\alpha)$ pairs;
\item \code{with_dem_stoch}, a logical scalar
  indicating whether simulations should account for
  demographic stochasticity;
\item \code{nsim}, the number of simulations to perform
  using each $(\R_0,\alpha)$ pair;
\item \code{loess_par}, a numeric vector of length 2
  specifying the value of the loess smoothing parameter
  $q$ used when fitting loess curves to raw transmission
  rate estimates $\beta_k$. \code{loess_par[`11`1]} is used
  with the S method. \code{loess_par[`12`1]} is used with
  the SI method.
\end{itemize}
%
\fun{s2dgbeta} returns a 4-dimensional array, whose
\code{[i, j, k, m]}th entry is the RRMSE in an estimate
of $\beta(t)$ (S method if \code{m = `11`1}, SI method
if \code{m = `12`1}) from simulation $k$ of \code{nsim}
using the $(i,j)$th $(\R_0,\alpha)$ grid point.

First, we consider simulations
with environmental stochasticity ($\epsilon = 0.5$),
without demographic stochasticity, and
without observation error ($\prep = 1$, $\trep = 0$).

<<s2dgbeta-2, eval=FALSE>>=
rrmse_esxxxx <- test_s2dgbeta(
  par_list_ref   = make_par_list(epsilon = 0.5, prep = 1, trep = 0),
  Rnaught        = Rnaught,
  alpha          = alpha,
  with_dem_stoch = FALSE,
  nsim           = nsim,
  loess_par      = qstar
)
save(rrmse_esxxxx, file = "RData/s2dgbeta_esxxxx.RData")
@
%
Second, we consider simulations
with environmental stochasticity ($\epsilon = 0.5$),
with demographic stochasticity, and
without observation error ($\prep = 1$, $\trep = 0$).

<<s2dgbeta-3, eval=FALSE>>=
rrmse_esdsxx <- test_s2dgbeta(
  par_list_ref   = make_par_list(epsilon = 0.5, prep = 1, trep = 0),
  Rnaught        = Rnaught,
  alpha          = alpha,
  with_dem_stoch = TRUE,
  nsim           = nsim,
  loess_par      = qstar
)
save(rrmse_esdsxx, file = "RData/s2dgbeta_esdsxx.RData")
@
%
Third, we consider simulations
with environmental stochasticity ($\epsilon = 0.5$),
with demographic stochasticity, and
with observation error ($\prep = 0.25$, $\trep = 2$ weeks).

<<s2dgbeta-4, eval=FALSE>>=
rrmse_esdsoe <- test_s2dgbeta(
  par_list_ref   = make_par_list(epsilon = 0.5, prep = 0.25, trep = 2),
  Rnaught        = Rnaught,
  alpha          = alpha,
  with_dem_stoch = TRUE,
  nsim           = nsim,
  loess_par      = qstar
)
save(rrmse_esdsoe, file = "RData/s2dgbeta_esdsoe.RData")
@

We apply \fun{get_rrmse_50pct} to the output of \fun{test_s2dgbeta}
in order to compute the median RRMSE in each set of \code{nsim}
estimates of $\beta(t)$.

<<s2dgbeta-5>>=
get_rrmse_50pct <- function(rrmse, method) {
  apply(rrmse[, , , method], c(1, 2), quantile, probs = 0.5)
}
@
%
\fun{get_rrmse_50pct} takes as arguments \code{rrmse}
(any of the three arrays defined earlier) and \code{method}
(\code{`2"S"`2} or \code{`2"SI"`2}). It returns an array
whose \code{[i, j]}th entry is the median RRMSE for the
$(i,j)$th $(\R_0,\alpha)$ grid point.

Fig~5 displays heatmaps of median RRMSE obtained from the
output of \fun{get_rrmse_50pct}. There is one heatmap
for each choice of the arguments \code{rrmse} and \code{method}
($3 \times 2$ heatmaps in total). Navy fill indicates median
RRMSE less than the minimum shown on the colour scale.

<<s2dgbeta-plot, echo=FALSE, fig.width=5, fig.height=7, fig.cap="Sensitivity of $\\beta(t)$ estimation error to the mean $\\avg{\\beta}$ and amplitude $\\alpha$ of seasonal forcing. The $\\avg{\\beta}$ axis has been scaled to measure the basic reproduction number $\\R_0$ (\\cref{eq:Rnaught}).">>=
load("RData/s2dgbeta_esxxxx.RData")
load("RData/s2dgbeta_esdsxx.RData")
load("RData/s2dgbeta_esdsoe.RData")

ncol <- 1001
pal_heat <- colorRampPalette(
  colors = rev(brewer.pal(11, "RdYlBu")),
  bias   = 1
)

plot_rrmse_50pct <- function(rrmse, es, ds, oe, method) {
  par(mar=switch(method, S=c(2.2,3.9,1.8,0), SI=c(2.2,1.9,1.8,2)))
  plot.new()
  plot.window(xlim=c(1.5,32.5), ylim=c(-0.005,0.205), xaxs="i", yaxs="i")
  polygon(
    x=c(1.5,32.5,32.5,1.5),
    y=c(-0.005,-0.005,0.205,0.205),
    col="navy", border=NA
  )
  image(
    x=Rnaught, y=alpha, z=log(get_rrmse_50pct(rrmse, method), 10),
    zlim=c(-2,-0.5),
    col=pal_heat(ncol),
    bty="n", add=TRUE
  )
  box()
  axis(
    side=1, at=seq(2-6,32+6,by=6),
    mgp=c(3,0.3,0), cex.axis=0.9
  )
  axis(
    side=2, at=seq(0-0.04,0.2+0.04,by=0.04), labels=method == "S",
    las=1, mgp=c(3,0.7,0), cex.axis=0.9
  )
  title(xlab="Basic reproduction number, $\\R_0$", xpd=NA, line=1.2, cex.lab=0.9)
  if (method == "S") {
    title(ylab="Seasonal amplitude, $\\alpha$", line=2.5, cex.lab=0.9)
  }
  par(xpd=TRUE)
  text(x=3.4, y=0.214, labels="ES", adj=c(0,0.5), cex=0.9)
  text(x=9.4, y=0.214, labels="DS", adj=c(0,0.5), cex=0.9)
  text(x=15.4, y=0.214, labels="OE", adj=c(0,0.5), cex=0.9)
  points(x=2.275, y=0.214, pch=7 * es, cex=1.1)
  points(x=8.275, y=0.214, pch=7 * ds, cex=1.1)
  points(x=14.275, y=0.214, pch=7 * oe, cex=1.1)
  par(xpd=FALSE)
}

plot_scale <- function() {
  par(mar=c(2.2+0.5,0,1.8+2.5,1.7))
  image(
    x=1,
    y=seq(-2,-0.5,length.out=ncol),
    z=t(seq(-2,-0.5,length.out=ncol)),
    col=pal_heat(ncol),
    xaxs="i", xaxt="n", xlab="",
    yaxs="i", yaxt="n", ylab="",
    bty="n"
  )
  box()
  axis(
    side=4, at=seq(-2,-0.5,by=0.5),
    las=1, mgp=c(3,0.7,0), cex.axis=0.9
  )
  title(
    main="$\\text{log}_{10}$\nmedian\nRRMSE",
    xpd=NA, line=0.5, cex.main=0.9, font.main=1
  )
}


### PLOTTING STARTS HERE ===============================================
layout(
  matrix(1:9, 3, 3, byrow = TRUE),
  widths  = c(1,1,0.2),
  heights = c(1,1,1)
)
par(oma=c(0,0,1,0)+0.15, ps=10, cex=1)

### ROW A: ES ----------------------------------------------------------
plot_rrmse_50pct(rrmse_esxxxx, TRUE, FALSE, FALSE, "S")
title(main="S method", xpd=NA, line=2, cex.main=1.2)
mtext(text="A", las=1, side=2, line=3.2, padj=-8, cex=1.1, font=2)
plot_rrmse_50pct(rrmse_esxxxx, TRUE, FALSE, FALSE, "SI")
title(main="SI method", xpd=NA, line=2, cex.main=1.2)
plot_scale()

### ROW B: ES+DS -------------------------------------------------------
plot_rrmse_50pct(rrmse_esdsxx, TRUE, TRUE, FALSE, "S")
mtext(text="B", las=1, side=2, line=3.2, padj=-8, cex=1.1, font=2)
plot_rrmse_50pct(rrmse_esdsxx, TRUE, TRUE, FALSE, "SI")
plot_scale()

### ROW C: ES+DS+OE ----------------------------------------------------
plot_rrmse_50pct(rrmse_esdsoe, TRUE, TRUE, TRUE, "S")
mtext(text="C", las=1, side=2, line=3.2, padj=-8, cex=1.1, font=2)
plot_rrmse_50pct(rrmse_esdsoe, TRUE, TRUE, TRUE, "SI")
plot_scale()
@

<<s2dgbeta-clean, echo=FALSE>>=
rm(list = setdiff(ls(), c("pal", "qstar", "get_rrmse_50pct")))
@

\subsection{Sensitivity to \tops{$\bm{S_0}$, $\bm{I_0}$, $\bm{\nuconst}$, $\bm{\muconst}$, $\bm{\tgen}$, and $\bm{\prep}$}{S0, I0, nu, mu, tgen, and prep}}
\label{sec:s2dgpars}

Fig~6 describes how $\beta(t)$ estimation error varies as a
function of data-generating parameters other than $\avg{\beta}$
and $\alpha$: the initial states $S_0$ and $I_0$, vital rates
$\nuconst$ and $\muconst$, mean generation interval $\tgen$,
and case reporting probability $\prep$.

To reproduce Fig~6, we explore lines in the data-generating
parameter space by assigning all parameters their reference
value in \cref{bleq:parlistref}, except a focal parameter
(one of $S_0$, $I_0$, $\nuconst$, $\muconst$, $\tgen$, and
$\prep$), which we assign each of 41 values logarithmically
spaced between $\frac{1}{4}$ and 4 times its reference value.
Using each of these $5 \times 41$ or $6 \times 41$
parametrizations (we fix $\prep = 1$ when we desire
simulations without observation error), we simulate
1000 reported incidence time series.

<<s2dgpars-1>>=
scale_factors <- 2^seq(-2, 2, length.out = 41)
nsim <- 1000
@
%
We estimate $\beta(t)$ from each simulated reported incidence time
series, without input error, fit a loess curve $\betaloess(t;q)$ to
the raw estimate $\beta_k$, and record the RRMSE in $\betaloess(t_k;q)$.
For comparison, this is done using both the S and SI methods. We fix
$q = q^*$ (\cref{eq:qstar}) independently of the $\beta_k$ time series
being smoothed. (See \cref{sec:s2dgpars-note} for discussion of the
consequences of using fixed $q$ in this analysis.)

This algorithm is implemented in our function \fun{test_s2dgpars}.
(``sensitivity to data-generating parameters'').
Its arguments are identical to those of \fun{test_s2dgpars}, except,
instead of \code{Rnaught} and \code{alpha}, \fun{test_s2dgpars} has
arguments
%
\begin{itemize}
\item \code{pars_to_vary}, a character vector
  listing the data-generating parameters to be
  treated as a focal parameter;
\item \code{scale_factors}, a numeric vector
  listing the factors by which the reference
  value of each focal parameter is scaled to
  obtain the grid of values considered for that
  parameter.
\end{itemize}
%
\fun{test_s2dgpars} returns a 4-dimensional array,
whose \code{[i, j, k, m]}th entry is the RRMSE in an
estimate of $\beta(t)$ (S method if \code{m = `11`1},
SI method if \code{m = `12`1}) from simulation $k$ of
\code{nsim} in which \code{pars_to_vary[j]} is assigned
its reference value times \code{scale_factors[i]}.

First, we consider simulations
with environmental stochasticity ($\epsilon = 0.5$),
without demographic stochasticity, and
without observation error ($\prep = 1$, $\trep = 0$ weeks).

<<s2dgpars-2, eval=FALSE>>=
rrmse_esxxxx <- test_s2dgpars(
  pars_to_vary   = c("S0", "I0", "nu", "mu", "tgen"),
  par_list_ref   = make_par_list(epsilon = 0.5, prep = 1, trep = 0),
  scale_factors  = scale_factors,
  with_dem_stoch = FALSE,
  nsim           = nsim,
  loess_par      = qstar
)
save(rrmse_esxxxx, file = "RData/s2dgpars_esxxxx.RData")
@
%
Second, we consider simulations
with environmental stochasticity ($\epsilon = 0.5$),
with demographic stochasticity, and
without observation error ($\prep = 1$, $\trep = 0$ weeks).

<<s2dgpars-3, eval=FALSE>>=
rrmse_esdsxx <- test_s2dgpars(
  pars_to_vary   = c("S0", "I0", "nu", "mu", "tgen"),
  par_list_ref   = make_par_list(epsilon = 0.5, prep = 1, trep = 0),
  scale_factors  = scale_factors,
  with_dem_stoch = TRUE,
  nsim           = nsim,
  loess_par      = qstar
)
save(rrmse_esdsxx, file = "RData/s2dgpars_esdsxx.RData")
@
%
Third, we consider simulations
with environmental stochasticity ($\epsilon = 0.5$),
with demographic stochasticity, and
with observation error ($\prep = 0.25$, $\trep = 2$ weeks).

<<s2dgpars-4, eval=FALSE>>=
rrmse_esdsoe <- test_s2dgpars(
  pars_to_vary   = c("S0", "I0", "nu", "mu", "tgen", "prep"),
  par_list_ref   = make_par_list(prep = 0.25, trep = 2),
  scale_factors  = scale_factors,
  with_dem_stoch = TRUE,
  nsim           = nsim,
  loess_par      = qstar
)
save(rrmse_esdsoe, file = "RData/s2dgpars_esdsoe.RData")
@
%
In this third analysis, when $S_0$, $I_0$, $\nuconst$, $\muconst$,
or $\tgen$ is varied, $\prep$ is fixed and assigned its reference
value, 0.25. When $\prep$ itself is varied, we consider for $\prep$
each value in the vector \code{scale_factors * `10.25`1}.

As with \fun{test_s2dgbeta}, we apply \fun{get_rrmse_50pct} to the
output of \fun{test_s2dgpars} in order to compute the median RRMSE
in each set of \code{nsim} estimates of $\beta(t)$.

Fig~6 displays the output of \fun{get_rrmse_50pct}, plotting
median RRMSE as a function of each data-generating parameter.
To be precise, the horizontal axis measures the ratio of the
data-generating and reference values of the focal parameter,
which ranges from $\frac{1}{4}$ to 4 regardless of the focal
parameter. This allows results for different parameters to be
compared in one panel.

<<s2dgpars-plot, echo=FALSE, fig.width=5, fig.height=7, fig.cap="Sensitivity of $\\beta(t)$ estimation error to data-generating parameters other than $\\avg{\\beta}$ and $\\alpha$.">>=
load("RData/s2dgpars_esxxxx.RData")
load("RData/s2dgpars_esdsxx.RData")
load("RData/s2dgpars_esdsoe.RData")

pars <- c("S0", "I0", "nu", "mu", "tgen", "prep")
leg_labs <- c("$S_0$", "$I_0$", "$\\nuconst$", "$\\muconst$",
              "$\\tgen$", "$\\prep$")
cols <- c(pal[c("g2", "r2", "b2", "b1", "v1")], "grey80")

plot_rrmse_50pct <- function(rrmse, es, ds, oe, method) {
  rrmse_50pct <- get_rrmse_50pct(rrmse, method)
  plot_order <- if (oe) c(6,2,3,5,4,1) else c(2,3,5,4,1)
  npar <- if (oe) 6 else 5
  par(mar=switch(method, S=c(2.5,3.1,1.5,1), SI=c(2.5,1,1.5,3.1)))
  plot.new()
  plot.window(xlim=c(-2,2), ylim=c(0,0.12), xaxs="i", yaxs="i")
  abline(
    h=seq(0.03,0.09,by=0.03),
    v=seq(-1,1,by=1),
    lty=3, lwd=1.5, col="gray80"
  )
  for (i in plot_order) {
    lines(
      x=log(scale_factors, 2),
      y=rrmse_50pct[, pars[i]],
      lty=1, lwd=5, col=cols[i]
    )
  }
  box()
  axis(
    side=1, at=seq(-2,2,by=1),
    labels=c("1/4", "1/2", "1", "2", "4"),
    las=1, mgp=c(3,0.3,0), cex.axis=0.9
  )
  axis(
    side=2, at=seq(0,0.12,by=0.03), labels=method == "S",
    las=1, mgp=c(3,0.7,0), cex.axis=0.9
  )
  title(
    xlab=paste0(
      "$\\frac{\\text{Data-generating value}}",
      "{\\text{Reference value}}$"
    ),
    line=1.3, cex.lab=1.2
  )
  if (method == "S") {
    title(ylab="Median RRMSE", line=2.5, cex.lab=0.9, xpd=NA)
  } else {
    legend(
      x="topright", xpd=NA, x.intersp=0.5,
      legend=leg_labs[1:npar],
      lty=rep(1,npar),
      lwd=rep(5,npar),
      col=cols[1:npar],
      bty="n", bg="white", cex=0.9,
      inset=c(-0.42,0)
    )
  }
  par(xpd=TRUE)
  text(x=-1.75, y=0.125, labels="ES", adj=c(0,0.5), cex=0.9)
  text(x=-0.95, y=0.125, labels="DS", adj=c(0,0.5), cex=0.9)
  text(x=-0.15, y=0.125, labels="OE", adj=c(0,0.5), cex=0.9)
  points(x=-1.9, y=0.125, pch=7 * es, cex=1.1)
  points(x=-1.1, y=0.125, pch=7 * ds, cex=1.1)
  points(x=-0.3, y=0.125, pch=7 * oe, cex=1.1)
  par(xpd=FALSE)
}


### PLOTTING STARTS HERE ===============================================
par(mfrow=c(3,2), oma=c(0,0.8,1.2,0)+0.15, ps=10, cex=1)

### ROW A: ES ----------------------------------------------------------
plot_rrmse_50pct(rrmse_esxxxx, TRUE, FALSE, FALSE, "S")
title(main="S method", xpd=NA, line=2, cex.main=1.2)
mtext(text="A", xpd=NA, las=1, side=2, line=3.2, padj=-8, cex=1.1, font=2)
plot_rrmse_50pct(rrmse_esxxxx, TRUE, FALSE, FALSE, "SI")
title(main="SI method", xpd=NA, line=2, cex.main=1.2)

### ROW B: ES+DS -------------------------------------------------------
plot_rrmse_50pct(rrmse_esdsxx, TRUE, TRUE, FALSE, "S")
mtext(text="B", xpd=NA, las=1, side=2, line=3.2, padj=-8, cex=1.1, font=2)
plot_rrmse_50pct(rrmse_esdsxx, TRUE, TRUE, FALSE, "SI")

### ROW C: ES+DS+OE ----------------------------------------------------
plot_rrmse_50pct(rrmse_esdsoe, TRUE, TRUE, TRUE, "S")
mtext(text="C", xpd=NA, las=1, side=2, line=3.2, padj=-8, cex=1.1, font=2)
plot_rrmse_50pct(rrmse_esdsoe, TRUE, TRUE, TRUE, "SI")
@

<<s2dgpars-clean, echo=FALSE>>=
rm(list = setdiff(ls(), c("pal", "qstar")))
@

\subsection{A note on smoothing}
\label{sec:s2dgpars-note}

To generate Figs 5 and 6, we fixed $q = q^*$ (\cref{eq:qstar})
when fitting loess curves $\betaloess(t;q)$ to raw transmission
rate estimates $\beta_k$. For a given $\beta_k$ time series,
this setting may not have been optimal ($q^* \neq \qopt$),
meaning that the RRMSE calculated for $\betaloess(t_k;q)$
was greater with $q = q^*$ than it would have been had we
found $\qopt$ and used $q = \qopt$.

This is potentially problematic, because sensitivity to
data-generating parameters is mediated by propagation of noise
from the simulated reported incidence data to $\beta_k$. We
may have observed less sensitivity to a parameter (for example,
$\tgen$ in Fig~6) had we smoothed more when there was extreme
noise in $\beta_k$ (\ie had we set $q = \qopt$ when $\qopt > q^*$).
We did not do this, because finding $\qopt$ for each of the
$5 \times 10^6$ time series considered by Figs 5 and 6 would
have increased the total computation time by a factor of 100.
Hence Figs 5 and 6 may overestimate the sensitivity of
$\beta(t)$ estimation error to data-generating parameters.

Nevertheless, we expect the quantitative effect of choosing
$q^*$ over $\qopt$ to be relatively small. Consider the graph
corresponding to $\tgen$ in the right panel of Fig~6C, which
displays median RRMSE close to $(0.12,0.03,0.045)$ when $\tgen$
is $(2^{-1.5},1,2^{1.5}) \cdot 13$ days, respectively (13 days
being the reference value). For these values of $\tgen$, it is
instructive to compare
(i) simulated reported incidence time series $C_k$,
(ii) raw transmission rate estimates $\beta_k$ from $C_k$, and
(iii) the corresponding loess estimates $\betaloess(t;q^*)$ and
$\betaloess(t;\qopt)$.

\subsubsection{\tops{$\bm{C_k}$ and $\bm{\beta_k}$ for $\bm{\tgen = (2^{-1.5},1,2^{1.5}) \cdot 13}$ days}{Ck and betak for tgen = (2**(-1.5), 1, 2**(1.5))*13 days}}

First, we simulate a reported incidence time series $C_k$ using
each of $\tgen = (2^{-1.5},1,2^{1.5}) \cdot 13$ days.
All three simulations account for
environmental stochasticity ($\epsilon = 0.5$),
demographic stochasticity, and
observation error ($\prep = 0.25$).

<<qstar-versus-qopt-1>>=
## List of reference parameter values
par_list_ref <- make_par_list(epsilon = 0.5, prep = 0.25)

## List of lists of data-generating parameter values
par_list <- mapply(make_par_list,
  tgen      = 2^c(-1.5, 0, 1.5) * par_list_ref$tgen,
  beta_mean = par_list_ref$beta_mean,
  Rnaught   = NA,
  epsilon   = 0.5,
  prep      = 0.25,
  SIMPLIFY  = FALSE
)

## List of data frames containing time series data
df <- mapply(make_data,
  par_list = par_list,
  n = 20 * 365 / 7,
  with_dem_stoch = TRUE,
  seed = c(1836, 6183, 3618),
  SIMPLIFY = FALSE
)
@
%
Plotting each $C_k$ time series yields the following result.
Note that we are simply plotting \code{df[[i]]$C} for $i = 1,2,3$.

<<qstar-versus-qopt-C-plot, echo=FALSE, fig.width=5, fig.height=2.5>>=
t_years <- with(df[[1]], t_years - t_years[1])
cols <- pal[c("g2","r2","b2")]
leg_labs <- paste0(
  "$\\tgen = ",
  c("2^{-1.5} \\cdot 13","13","2^{1.5} \\cdot 13"),
  "$ days"
)


### PLOTTING STARTS HERE ===============================================
par(mar=c(2.6,3.4,0.8,0.4)+0.15, ps=10, cex=1)
plot.new()
plot.window(xlim=c(0,20), ylim=c(0,2500), xaxs="i", yaxs="i")
abline(v=seq(5,15,by=5), lty=3, lwd=2, col="gray80")
for (i in 1:3) {
  lines(
    x=t_years,
    y=df[[i]]$C,
    lty=1, lwd=2, col=cols[i]
  )
}
box()
axis(
  side=1, at=seq(0,20,by=5),
  las=1, mgp=c(3,0.4,0), cex.axis=1
)
axis(
  side=2, at=seq(0,2500,by=500),
  las=1, mgp=c(3,0.7,0), cex.axis=1
)
title(xlab="Time (years)", line=1.5, cex.lab=1.2)
title(ylab="$C(t)$", las=1, line=2.5, cex.lab=1.2)
legend(
  x=-0.5, y=2875, text.width=c(0,5.7,4.9), x.intersp=0.5,
  legend=leg_labs,
  lty=1, lwd=3, col=cols, seg.len=1.5,
  bty="n", bg="white", cex=0.9,
  xpd=NA, horiz=TRUE
)
@
%
We see that a period-doubling bifurcation occurs between $\tgen = 13$
days and $\tgen = 2^{-1.5} \cdot 13$ days, with $C_k$ attaining a much
smaller minimum in the time series with a 2-year cycle (generated by
$\tgen = 2^{-1.5} \cdot 13$ days).

Due to much closer approaches to zero by incidence and prevalence with
$\tgen = 2^{-1.5} \cdot 13$ days, noise in $C_k$ is amplified to a much
greater extent in the raw transmission rate estimate $\beta_k$. We show
this by applying the SI method without input error to estimate the
underlying, seasonally forced transmission rate $\beta(t)$
(\cref{eq:beta})---which was the same across simulations---from each
$C_k$ time series.

<<qstar-versus-qopt-2>>=
## List of data frames containing estimation output
df_est <- mapply(estimate_beta_SI,
  df = df,
  par_list = par_list,
  SIMPLIFY = FALSE
)
@
%
Plotting $\beta_k$ shows that, indeed, propagation of noise from
$C_k$ to $\beta_k$ is much more severe when $\tgen = 2^{-1.5} \cdot 13$
days. Note that we are simply plotting \code{df_est[[i]]$beta}, scaled
by \code{`9with`9(par_list, `11`1/beta_mean)}, for $i = 1,2,3$.

<<qstar-versus-qopt-beta-plot, echo=FALSE, fig.width=5, fig.height=2.5>>=
beta_mean <- par_list[[1]]$beta_mean


### PLOTTING STARTS HERE ===============================================
par(mar=c(2.6,3.4,0.8,0.4)+0.15, ps=10, cex=1)
plot.new()
plot.window(xlim=c(0,20), ylim=c(0.6,1.4), xaxs="i", yaxs="i")
abline(v=seq(5,15,by=5), lty=3, lwd=2, col="gray80")
for (i in 1:3) {
  lines(
    x=t_years,
    y=with(df_est[[i]], beta / beta_mean),
    lty=1, lwd=2, col=alpha(cols[i], 0.7)
  )
}
box()
axis(
  side=1, at=seq(0,20,by=5),
  las=1, mgp=c(3,0.4,0), cex.axis=1
)
axis(
  side=2, at=seq(0.75,1.25,by=0.25),
  las=1, mgp=c(3,0.7,0), cex.axis=1
)
title(xlab="Time (years)", line=1.5, cex.lab=1.2)
title(ylab="$\\beta(t)/\\avg{\\beta}$", line=2.5, cex.lab=1.2)
legend(
  x=-0.5, y=1.52, text.width=c(0,5.7,4.9), x.intersp=0.5,
  legend=leg_labs,
  lty=1, lwd=3, col=cols, seg.len=1.5,
  bty="n", bg="white", cex=0.9,
  xpd=NA, horiz=TRUE
)
@

We calculate the RRMSE in each of these estimates as follows.

<<qstar-versus-qopt-3>>=
rrmse_raw <- mapply(
  function(x, y) compute_rrmse(x$beta, y$beta),
  x = df,
  y = df_est
)
rrmse_raw
@

\subsubsection{\tops{$\bm{\betaloess(t;q^*)}$ and $\bm{\betaloess(t;\qopt)}$ for $\bm{\tgen = (2^{-1.5},1,2^{1.5}) \cdot 13}$ days}{betaloess(t;qstar) and betaloess(t;qopt) for tgen = (2**(-1.5), 1, 2**(1.5))*13 days}}

All three of these estimates of $\beta(t)$ are greatly improved
with loess smoothing. First, we consider smoothing all three
$\beta_k$ time series with $q = q^*$.

<<qstar-versus-qopt-4>>=
## List of `loess` objects encoding the fitted loess curves
loess_fit <- lapply(df_est,
  function(x) {
    loess(
      formula   = beta ~ t,
      data      = x,
      span      = qstar["SI"] / nrow(x),
      degree    = 2,
      na.action = "na.exclude",
      control   = loess.control(surface = "direct")
    )
  }
)
@
%
Plotting these loess estimates $\betaloess(t;q^*)$ yields the
following result. Note that we are plotting (with a scaling)
\code{`9predict`9(loess_fit[[i]])} for $i = 1,2,3$.

<<qstar-versus-qopt-beta-loess-qstar-plot, echo=FALSE, fig.width=5, fig.height=2.5>>=
beta_mean <- par_list[[1]]$beta_mean

### PLOTTING STARTS HERE ===============================================
par(mar=c(2.6,3.4,0.8,0.4)+0.15, ps=10, cex=1)
plot.new()
plot.window(xlim=c(0,20), ylim=c(0.6,1.4), xaxs="i", yaxs="i")
abline(v=seq(5,15,by=5), lty=3, lwd=2, col="gray80")
lines(
  x=t_years,
  y=df[[1]]$beta / beta_mean,
  lty=1, lwd=4, col="black"
)
for (i in 1:3) {
  lines(
    x=t_years,
    y=predict(loess_fit[[i]]) / beta_mean,
    lty=1, lwd=2, col=cols[i]
  )
}
box()
axis(
  side=1, at=seq(0,20,by=5),
  las=1, mgp=c(3,0.4,0), cex.axis=1
)
axis(
  side=2, at=seq(0.75,1.25,by=0.25),
  las=1, mgp=c(3,0.7,0), cex.axis=1
)
title(xlab="Time (years)", line=1.5, cex.lab=1.2)
title(ylab="$\\beta(t)/\\avg{\\beta}$", line=2.5, cex.lab=1.2)
legend(
  x=-0.5, y=1.52, text.width=c(0,5.7,4.9), x.intersp=0.5,
  legend=leg_labs,
  lty=1, lwd=3, col=cols, seg.len=1.5,
  bty="n", bg="white", cex=0.9,
  xpd=NA, horiz=TRUE
)
legend(
  x="bottomright", x.intersp=0.5,
  legend="True",
  lty=1, lwd=4, col="black",
  bty="n", bg="white", cex=0.9,
  xpd=NA, horiz=TRUE, inset=c(0,-0.05)
)
text(x=0.3, y=0.62, labels="$q = q^*$", adj=c(0,0), cex=0.9)
@
%
We calculate the RRMSE in each of these estimates as follows.

<<qstar-versus-qopt-5>>=
rrmse_loess_qstar <- mapply(
  function(x, y) compute_rrmse(x$beta, predict(y)),
  x = df,
  y = loess_fit
)
rrmse_loess_qstar
@

Next, we consider smoothing each $\beta_k$ time series with
$q = \qopt$. Of course, we must first find $\qopt$.

<<qstar-versus-qopt-6>>=
q <- 10:150

## Array of values of RRMSE. Entry `[i, j]` contains the RRMSE
## in the loess estimate obtained from `df_est[[j]]$beta` using
## `q[i]` for the loess smoothing parameter.
rrmse_loess <- mapply(
  function(x, y) {
    sapply(q, function(z) {
      loess_fit <- loess(
        formula   = beta ~ t,
        data      = y,
        span      = z / nrow(y),
        degree    = 2,
        na.action = "na.exclude",
        control   = loess.control(
          surface    = "direct",
          statistics = "none"
        )
      )
      compute_rrmse(x$beta, predict(loess_fit))
    })
  },
  x = df, y = df_est, SIMPLIFY = TRUE
)
dim(rrmse_loess)

## Optimal value for loess smoothing parameter is that
## which minimizes RRMSE
qopt <- apply(rrmse_loess, 2, function(x) q[which.min(x)])
qopt

## List of `loess` objects encoding the fitted loess curves
loess_fit <- mapply(
  function(x, y) {
    loess(
      formula   = beta ~ t,
      data      = x,
      span      = y / nrow(x),
      degree    = 2,
      na.action = "na.exclude",
      control   = loess.control(surface = "direct")
    )
  },
  x = df_est, y = qopt, SIMPLIFY = FALSE
)
@
%
As expected, the $\beta_k$ time series corresponding to
$\tgen = 2^{-1.5} \cdot 13$ days requires the most smoothing
(greatest $\qopt$). Plotting these \textit{optimal} loess
estimates $\betaloess(t;\qopt)$ yields the following result.
Once again, we are plotting (with a scaling)
\code{`9predict`9(loess_fit[[i]])} for $i = 1,2,3$.

<<qstar-versus-qopt-beta-loess-qopt-plot, echo=FALSE, fig.width=5, fig.height=2.5>>=
beta_mean <- par_list[[1]]$beta_mean

### PLOTTING STARTS HERE ===============================================
par(mar=c(2.6,3.4,0.8,0.4)+0.15, ps=10, cex=1)
plot.new()
plot.window(xlim=c(0,20), ylim=c(0.6,1.4), xaxs="i", yaxs="i")
abline(v=seq(5,15,by=5), lty=3, lwd=2, col="gray80")
lines(
  x=t_years,
  y=df[[1]]$beta / beta_mean,
  lty=1, lwd=4, col="black"
)
for (i in 1:3) {
  lines(
    x=t_years,
    y=predict(loess_fit[[i]]) / beta_mean,
    lty=1, lwd=2, col=cols[i]
  )
}
box()
axis(
  side=1, at=seq(0,20,by=5),
  las=1, mgp=c(3,0.4,0), cex.axis=1
)
axis(
  side=2, at=seq(0.75,1.25,by=0.25),
  las=1, mgp=c(3,0.7,0), cex.axis=1
)
title(xlab="Time (years)", line=1.5, cex.lab=1.2)
title(ylab="$\\beta(t)/\\avg{\\beta}$", line=2.5, cex.lab=1.2)
legend(
  x=-0.5, y=1.52, text.width=c(0,5.7,4.9), x.intersp=0.5,
  legend=leg_labs,
  lty=1, lwd=3, col=cols, seg.len=1.5,
  bty="n", bg="white", cex=0.9,
  xpd=NA, horiz=TRUE
)
legend(
  x="bottomright", x.intersp=0.5,
  legend="True",
  lty=1, lwd=4, col="black",
  bty="n", bg="white", cex=0.9,
  xpd=NA, horiz=TRUE, inset=c(0,-0.05)
)
text(x=0.3, y=0.62, labels="$q = \\qopt$", adj=c(0,0), cex=0.9)
@
%
The RRMSE in each of these estimates is calculated as before.

<<qstar-versus-qopt-7>>=
rrmse_loess_qopt <- mapply(
  function(x, y) compute_rrmse(x$beta, predict(y)),
  x = df,
  y = loess_fit
)
rrmse_loess_qopt
@

\subsubsection{Discussion}

Comparing $\beta_k$, $\betaloess(t;q^*)$, and $\betaloess(t;\qopt)$ for
each value of $\tgen$, we find that when noise in $\beta_k$ is severe
(in this example, when $\tgen = 2^{-1.5} \cdot 13$ days), even an optimal
degree of smoothing cannot recover the true $\beta(t)$ from the noise,
due to underlying bias. No amount of variance reduction can correct the
error due to bias. For this reason, smoothing $\beta_k$ using $q^*$ for
the loess smoothing parameter $q$ was never much worse than smoothing
using the optimal value $\qopt$, even when $q^* \ll \qopt$ (as was the
case with $\tgen = 2^{-1.5} \cdot 13$ days):

<<qstar-versus-qopt-8>>=
## Summary of results
data.frame(
  rrmse_raw,
  qstar = as.numeric(qstar["SI"]),
  rrmse_loess_qstar,
  qopt,
  rrmse_loess_qopt
)
@
%
This suggests that the decision to fix $q = q^*$ when generating Figs 5
and 6 does not greatly mischaracterize the effect of parameters like
$\tgen$ on $\beta(t)$ estimation error. Had we found $\qopt$ for each
raw estimate $\beta_k$, we would have calculated quantitatively similar
RRMSE.

<<qstar-versus-qopt-clean, echo=FALSE>>=
rm(list = setdiff(ls(), c("pal", "qstar")))
@

\section{Sensitivity to error in input parameters}
\label{sec:s2inpars}

Error in estimates of the seasonally forced transmission rate
(\cref{eq:beta}) from simulated reported incidence data is also
a function of the user-specified values of input parameters,
given by
%
\begin{linenomath}
\begin{equation}
\bmtheta' = (S_0',\,I_0',\,\nuconst',\,\muconst',\,\tgen',\,\prep',\,\trep')\,.
\end{equation}
\end{linenomath}
%
Input error arises when the user's input mischaracterizes the
data-generating process. In our simulated data setting, this
occurs when the specified value of an input parameter differs
from the value used to simulate data (\eg when $S_0' \neq S_0$,
and so on).

Fig~7A in the manuscript describes how $\beta(t)$ estimation error
varies as a function of input error. To reproduce Fig~7A, we simulate
1000 reported incidence time series using the reference values in
\cref{bleq:parlistref} for all data-generating parameters. From each
reported incidence time series, we estimate the underlying $\beta(t)$
using the S and SI methods with different errors in the input.
Specifically, we explore lines in the input parameter space by
assigning all input parameters their true (data-generating) value,
except a focal parameter (one of $S_0$, $I_0$, $\nuconst$, $\muconst$,
$\tgen$, $\prep$, and $\trep$), which we assign each of 41 values
logarithmically spaced between $\frac{1}{4}$ and 4 times its true
value. Hence, in total, we consider $7 \times 41$ parametrizations
of the S and SI methods. We fit loess curves $\betaloess(t;q)$ to
each raw transmission rate estimate $\beta_k$ generated in this
process, fixing $q = q^*$ (\cref{eq:qstar}), and record the RRMSE
in $\betaloess(t_k;q^*)$ (See \cref{sec:s2inpars-note} for discussion
of the consequences of using fixed $q$ in this analysis.)

The above algorithm is implemented in our function
\fun{test_s2inpars} (``sensitivity to input parameters''),
which takes as arguments
%
\begin{itemize}
\item \code{par_list_ref}, a list containing
  values for all data-generating parameters,
  used in all simulations;
\item \code{pars_to_vary}, a character vector
  listing the input parameters to be treated
  as a focal parameter;
\item \code{scale_factors}, a numeric vector
  listing the factors by which the data-generating
  value of each focal parameter is scaled to
  obtain the grid of input values considered
  for that parameter;
\item \code{with_dem_stoch}, a logical scalar
  indicating whether simulations should account for
  demographic stochasticity;
\item \code{nsim}, the number of simulations to perform;
\item \code{loess_par}, a numeric vector of length 2
  specifying the value of the loess smoothing parameter
  $q$ used when fitting loess curves to raw transmission
  rate estimates $\beta_k$. \code{loess_par[`11`1]} is used
  with the S method. \code{loess_par[`12`1]} is used with the
  SI method.
\end{itemize}
%
\fun{test_s2inpars} returns a 4-dimensional array, whose
\code{[i, j, k, m]}th entry is the RRMSE in the estimate of
$\beta(t)$ from simulation $k$ of \code{nsim}, generated by
assigning \code{pars_to_vary[j]} its true (data-generating)
value times \code{scale_factors[i]} in the input to the S
(\code{m = `11`1}) or SI (\code{m = `12`1}) method.

We reproduce Fig~7A starting with the following call to
\fun{test_s2inpars}.

<<s2inpars-1, eval=FALSE>>=
rrmse_esdsoe <- test_s2inpars(
  pars_to_vary   = c("S0", "I0", "nu", "mu", "tgen", "prep", "trep"),
  par_list_ref   = make_par_list(epsilon = 0.5, prep = 0.25, trep = 2),
  scale_factors  = 2^seq(-2, 2, length.out = 41),
  with_dem_stoch = TRUE,
  nsim           = 1000,
  loess_par      = qstar
)
save(rrmse_esdsoe, file = "RData/s2inpars_esdsoe.RData")
@
%
Fig~7A plots the median RRMSE obtained with each parametrization
of the SI method. We retrieve medians from \code{rrmse_esdsoe} in
the next code chunk. Note that some parametrizations cause the SI
method to fail. For example, modest underestimation of $\nuconst$
by $\nuconst'$ or of $\prep$ by $\prep'$ causes $S_k$---the SI
method estimate of $S(t_k)$---to become negative. When this happens,
\fun{test_s2inpars} assigns RRMSE the value \code{`1NA`1}. Below,
we calculate the median RRMSE only for those parametrizations that
yield a full set of 1000 values of RRMSE (no \code{`1NA`1}s).

<<s2inpars-2, echo=-1>>=
load("RData/s2inpars_esdsoe.RData")
## Preallocate memory for median RRMSE:
## one value for each parametrization of the SI method
rrmse_50pct <- NA * rrmse_esdsoe[, , 1, "SI"]
dim(rrmse_50pct)

## Define vector indexing parametrizations for which RRMSE
## was never `NA`
ind_no_na <- which(
  apply(!is.na(rrmse_esdsoe[, , , "SI"]), c(1, 2), all)
)

## Calculate median RRMSE for the indexed parametrizations
rrmse_50pct[ind_no_na] <- sapply(ind_no_na, function(i) {
  ai <- arrayInd(i, dim(rrmse_50pct))
  quantile(rrmse_esdsoe[ai[1], ai[2] , , "SI"],
    probs = 0.5,
    na.rm = TRUE
  )
})
@

Fig~7B repeats the analysis from Fig~7A concerning mis-specification
of $S_0$, except with initially erroneous estimates of $S_0$ corrected
using peak-to-peak iteration (PTPI; see \cref{sec:example-ptpi} below
for an actual illustration of this technique) before being passed to
the S and SI methods. We generate results with PTPI by repeating the
last call to \fun{test_s2inpars} with the additional argument
\code{ptpi_iter = `125`1}, indicating that PTPI should be employed and
stopped after 25 iterations. Since PTPI only affects results for $S_0$,
we set \code{pars_to_vary = `2"S0"`2}.

<<s2inpars-3, eval=FALSE>>=
rrmse_esdsoe_ptpi <- test_s2inpars(
  pars_to_vary   = "S0",
  par_list_ref   = make_par_list(epsilon = 0.5, prep = 0.25, trep = 2),
  scale_factors  = 2^seq(-2, 2, length.out = 41),
  with_dem_stoch = TRUE,
  nsim           = 1000,
  loess_par      = qstar,
  ptpi_iter      = 25
)
save(rrmse_esdsoe_ptpi, file = "RData/s2inpars_esdsoe_ptpi.RData")
@
%
There are no issues with RRMSE being assigned \code{`1NA`1} in
this analysis, so calculating median RRMSE is more straightforward.

<<s2inpars-4, echo=-1>>=
load("RData/s2inpars_esdsoe_ptpi.RData")
rrmse_ptpi_50pct <- apply(
  rrmse_esdsoe_ptpi[, "S0", , "SI"], 1, quantile,
  probs = 0.5,
  names = FALSE
)
@

We reproduce Fig~7 by plotting median RRMSE---saved in
\code{rrmse_50pct} and \code{rrmse_ptpi_50pct}---as a
function of the ratio of the specified value of the
focal parameter to the true (data-generating) value.

<<s2inpars-plot, echo=FALSE, fig.width=7, fig.height=2.5, fig.cap="Sensitivity of $\\beta(t)$ estimation error to the user-specified values of input parameters.">>=
scale_factors <- attr(rrmse_esdsoe, "arg_list")$scale_factors
nsim <- attr(rrmse_esdsoe, "arg_list")$nsim
pars <- c("S0", "I0", "nu", "mu", "tgen", "prep", "trep")
leg_labs <- c("$S_0$", "$I_0$", "$\\nuconst$", "$\\muconst$",
              "$\\tgen$", "$\\prep$", "$\\trep$")
cols <- c(pal[c("g2", "r2", "b2", "b1", "v1")], "grey80", "grey60")
plot_order <- c(7,2,3,5,4,6,1)
npar <- 7
xaxt_labs <- c("1/4", "1/2", "1", "2", "4")


### PLOTTING STARTS HERE ===============================================
par(mfrow=c(1,2), oma=c(0,0,0,0)+0.15, ps=10, cex=1)

### PANEL A: MAIN ------------------------------------------------------
par(mar=c(2.9,3.1,0.8,4.8))
plot.new()
plot.window(xlim=c(-2,2), ylim=c(0,1), xaxs="i", yaxs="i")
abline(
  h=seq(0.2,0.8,b=0.2),
  v=seq(-1,1,by=1),
  lty=3, lwd=1, col="gray80"
)
for (i in plot_order) {
  if (pars[i] == "prep") {
    lines(
      x=log(scale_factors[1:21], 2),
      y=rrmse_50pct[1:21, pars[i]],
      lty=3, lwd=5, col=cols[i]
    )
    lines(
      x=log(scale_factors[21:41], 2),
      y=rrmse_50pct[21:41, pars[i]],
      lty=1, lwd=5, col=cols[i]
    )
  } else {
    lines(
      x=log(scale_factors, 2),
      y=rrmse_50pct[, pars[i]],
      lty=1, lwd=5, col=cols[i]
    )
  }
}
box()
axis(
  side=1, at=seq(-2,2,by=1), labels=xaxt_labs,
  las=1, mgp=c(3,0.3,0), cex.axis=0.9
)
axis(
  side=2, at=seq(0,1,by=0.2),
  las=1, mgp=c(3,0.7,0), cex.axis=0.9
)
title(
  xlab=paste0("$\\frac{\\text{Specified value}}",
              "{\\text{Data-generating value}}$"),
  line=1.5, cex.lab=1.2
)
title(ylab="Median RRMSE", line=1.7, cex.lab=0.9)
legend(
  x=2.05, y=1, xpd=NA, x.intersp=0.5,
  legend=leg_labs,
  lty=rep(1,npar), lwd=rep(5,npar), col=cols,
  bty="n", bg="white", cex=0.9
)
par(xpd = TRUE)
text(x=-1.75, y=1.04, labels="ES", adj=c(0,0.5), cex=0.9)
text(x=-1.05, y=1.04, labels="DS", adj=c(0,0.5), cex=0.9)
text(x=-0.35, y=1.04, labels="OE", adj=c(0,0.5), cex=0.9)
points(x=-1.9, y=1.04, pch=7, cex=1.1)
points(x=-1.2, y=1.04, pch=7, cex=1.1)
points(x=-0.5, y=1.04, pch=7, cex=1.1)
par(xpd = FALSE)
mtext(text="A", las=1, side=2, line=2.4, padj=-7.4, cex=1.1, font=2)

### PANEL B: PTPI ------------------------------------------------------
par(mar=c(2.9,3.3,0.8,4.6))
plot.new()
plot.window(xlim=c(-2,2), ylim=c(0,1), xaxs="i", yaxs="i")
abline(
  h=seq(0.2,0.8,by=0.2),
  v=seq(-1,1,by=1),
  lty=3, lwd=1, col="gray80"
)
lines(
  x=log(scale_factors, 2),
  y=rrmse_50pct[, "S0"],
  lty=1, lwd=5, col=pal["g2"]
)
lines(
  x=log(scale_factors, 2),
  y=rrmse_ptpi_50pct,
  lty=1, lwd=5, col=pal["g1"]
)
box()
axis(
  side=1, at=seq(-2,2,by=1), labels=xaxt_labs,
  las=1, mgp=c(3,0.3,0), cex.axis=0.9
)
axis(
  side=2, at=seq(0,1,by=0.2),
  las=1, mgp=c(3,0.7,0), cex.axis=0.9
)
title(
  xlab=paste0("$\\frac{\\text{Initial specified}\\,S_0}",
              "{\\text{Data-generating}\\,S_0}$"),
  line=1.5, cex.lab=1.2
)
title(ylab="Median RRMSE", line=1.7, cex.lab=0.9)
legend(
  x=2.05, y=1, xpd=NA, x.intersp=0.5,
  legend="without\nPTPI",
  lty=1, lwd=5, col=pal["g2"],
  bty="n", bg="white", cex=0.9
)
legend(
  x=2.05, y=0.83, xpd=NA, x.intersp=0.5,
  legend="with\nPTPI",
  lty=1, lwd=5, col=pal["g1"],
  bty="n", bg="white", cex=0.9
)
par(xpd = TRUE)
text(x=-1.75, y=1.04, labels="ES", adj=c(0,0.5), cex=0.9)
text(x=-1.05, y=1.04, labels="DS", adj=c(0,0.5), cex=0.9)
text(x=-0.35, y=1.04, labels="OE", adj=c(0,0.5), cex=0.9)
points(x=-1.9, y=1.04, pch=7, cex=1.1)
points(x=-1.2, y=1.04, pch=7, cex=1.1)
points(x=-0.5, y=1.04, pch=7, cex=1.1)
par(xpd = FALSE)
mtext(text="B", las=1, side=2, line=2.4, padj=-7.4, cex=1.1, font=2)
@

\subsection{A note on smoothing}
\label{sec:s2inpars-note}

The exact choice of the loess smoothing parameter $q$ in this
analysis is not critical, because error in the raw transmission
rate estimate $\beta_k$ is primarily due to bias caused
by mis-specified input parameters. Moderate oversmoothing
or undersmoothing of $\beta_k$ has a negligible effect on
RRMSE when $\beta_k$ is extremely biased. (Fig~8 in the
manuscript shows this clearly for the case of mis-specified
$S_0$.) Hence the decision to fix $q = q^*$ (\cref{eq:qstar})
as done here does not have a visible quantitative effect.

<<s2inpars-clean, echo=FALSE>>=
rm(list = setdiff(ls(), c("pal", "qstar")))
@

\section{Estimating \tops{$\bm{S_0}$}{S0} via PTPI: Example}
\label{sec:example-ptpi}

Fig~8 in the manuscript illustrates the use of peak-to-peak iteration
(PTPI) to estimate the initial number of susceptible individuals
$S_0 = S(t_0)$ from times series $Z_k$, $B_k$, and $\mu_k$ of (estimated)
incidence, births, and the \textit{per capita} natural mortality rate.
The PTPI algorithm relies on the following:
%
\begin{enumerate}[label=(\alph*)]
\item Periodicity of $Z_k$, meaning that $Z_k$ displays recurrent
  epidemics.
\item Accuracy of $Z_k$, $B_k$, and $\mu_k$. Systematic errors in these
  time series bias the reconstruction of susceptibles by PTPI, and
  ultimately the estimate of $S_0$ to which the iterations converge.
  This makes sense, given that susceptible dynamics are the direct
  result of imbalance between susceptible recruitment through birth
  and susceptible depletion through infection and death.
\end{enumerate}

To reproduce Fig~8, we simulate a reported incidence time series $C_k$
with known underlying $S_0$ (to be estimated).

<<example-ptpi-1>>=
## List of data-generating parameter values
par_list <- make_par_list(epsilon = 0.5, prep = 0.25)

## Data frame containing time series data
df <- make_data(
  par_list       = par_list,
  n              = 20 * 365 / 7,
  with_dem_stoch = TRUE,
  seed           = 1350
)

## True value of `S0` to be estimated
df$S[1]
@
%
We estimate true incidence $Z$ from reported incidence $C_k$
as in the SI method:
%
\begin{linenomath}
\begin{equation}
Z(t_k) \approx Z_k = \tfrac{1}{\prep} C_{k+r}\,,\quad r = \tfrac{\trepr}{\dt},.
\end{equation}
\end{linenomath}
%
We do this using the true (data-generating) values of $\prep$
and $\trep$, so that $Z_k$ estimates $Z$ without systematic error.
(We consider this ideal case in order to demonstrate the validity
of the PTPI algorithm. The sensitivity of the method to input error
is not explored here explicitly, but is likely captured by the
expressions for $\mathrm{Err}(S_k,\xi \gets \omega\xi)$ derived
in \S 2.7.2 of the manuscript.)

<<example-ptpi-2>>=
## Time series of estimated incidence
Z <- estimate_beta_SI(df, par_list)$Z
@
%
We will pass this $Z_k$ time series to the PTPI algorithm. The complete
algorithm consists of a truncation step, described in Box~4 in the
manuscript, followed by an iteration step, described in Box~5 in the
manuscript. Below, we explain their implementation in R, generating
Fig~8 in the process.

\subsection{Truncation step}

The goal of the truncation step is to find the time $t_a$ of the
first peak in $\overline{Z}_k$ and the time $t_b$ of the last peak
occurring at the same phase of the cycle. Here, $\overline{Z}_k$ is
a central moving average applied to the $Z_k$ time series to remove
unwanted noise. (Noise creates ``peaks'' in $Z_k$ that we wish to
ignore.)

Our function \fun{get_peak_times} automates the task of
(i) applying a central moving average to any equally spaced,
(roughly) periodic time series, then
(ii) finding peak times.
It takes as arguments
%
\begin{itemize}
\item \code{x}, a numeric vector specifying an equally spaced,
  (roughly) periodic time series;
\item \code{period}, a numeric scalar specifying the period of
  \code{x} in units of the observation interval;
\item \code{bw_mavg}, an integer scalar (a bandwidth) indicating
  that the central moving average applied to \code{x} should include
  \code{`12`1 * bw_mavg + `11`1} points;
\item \code{bw_peakid}, an integer scalar (a bandwidth) indicating
  that \code{x_mavg[i]} should be considered a peak if and only if
  $\code{x_mavg[i]} > \code{x_mavg[j]}$ for all $j$ such that
  $0 < \abs{i - j} < \code{bw_peakid}$.
\end{itemize}
%
In the last item above, \code{x_mavg} is a vector of length
\code{`9length`9(x)} containing the central moving average applied
to \code{x}. \code{x_mavg[i]} is equal to
\code{`9mean`9(x[(i-bw_mavg):(i+bw_mavg)])} for all $i$
from \code{bw_mavg+`11`1} to \code{`9length`9(x)-bw_mavg},
and equal to \code{`1NA`1} everywhere else (\ie at the the edges).

\fun{get_peak_times} returns a list containing \code{x_mavg} and
two index vectors \code{all} and \code{phase}. \code{all} indexes all
peaks in \code{x_mavg}, while \code{phase} indexes only those peaks
in phase with the first peak (and is therefore a subset of \code{all}).

Before we construct a call to \fun{get_peak_times}, we must ascertain
that our time series $Z_k$ of estimated incidence is roughly periodic
and determine the period. Plotting $Z_k$, it is clear that it is
periodic with a 1-year cycle.

<<example-ptpi-Z-plot, echo=FALSE, fig.width=5, fig.height=2.5>>=
par(mar=c(2.8,3.9,0.4,0.4), ps=10, cex=1)
plot.new()
plot.window(xlim=c(0,20), ylim=c(0,2500), xaxs="i", yaxs="i")
box()
abline(v=seq(5,15,by=5), lty=3, lwd=2, col="gray80")
lines(
  x=with(df, t_years - t_years[1]),
  y=Z,
  lty=1, lwd=2, col="black"
)
axis(
  side=1, at=seq(0,20,by=5),
  las=1, mgp=c(3,0.4,0), cex.axis=1
)
axis(
  side=2, at=seq(0,2500,by=500),
  las=1, mgp=c(3,0.7,0), cex.axis=1
)
title(xlab="Time (years)", line=1.7, cex.lab=1.2)
title(ylab="$Z(t)$", las=1, line=3, cex.lab=1.2)
@
%
In general, it may be helpful to inspect the power spectrum
of $Z_k$ to determine the period, but we do not do this here.

We locate the peaks in $\overline{Z}_k$ with the following call
to \fun{get_peak_times}.

<<example-ptpi-3>>=
## List of index vectors for peaks in incidence time series
peaks <- get_peak_times(
  x         = Z,
  period    = with(par_list, (365 / 7) / dt_weeks),
  bw_mavg   = 6,
  bw_peakid = 8
)

## All peaks
peaks$all[1:10]
## All peaks in phase with first
peaks$phase[1:10]
@
%
Above, we assigned \code{period} the value of 1 year in units of the
observation interval. We chose bandwidths \code{bw_mavg = `16`1} and
\code{bw_peakid = `18`1} using an simple tuning procedure. First, we
chose the smallest value of \code{bw_mavg} that eliminated noise near
peaks in $Z_k$. This was determined by visual inspection of the moving
average $\overline{Z}_k$ (\code{peaks$x_mavg}). Next, we chose an
arbitrary value of \code{bw_peakid} greater than 5 and less than half
of \code{period}. This ensured that the definition of a peak was
meaningful (a point greater than many of its nearest neighbours)
and that peaks were not being compared against other peaks. The exact
choice of \code{bw_peakid} tends not to be critical provided
$\overline{Z}_k$ is smooth near the peaks.

Note that the two index vectors \code{all} and \code{phase} returned
by \fun{get_peak_times} are identical. In this example, all peaks in
$\overline{Z}_k$ are in phase, because the time between peaks is
precisely the period (1 year). This is not true in general. For example,
a 2-year cycle can have major and minor peaks that are out of phase.
In this case, \code{all} would index both major and minor peaks, but
\code{phase} would index either minor peaks or major peaks (but not
both).

Plotting true incidence $Z$ (\code{df$Z}), estimated incidence
$Z_k$ (\code{Z}), and the central moving average $\overline{Z}_k$
(\code{peaks$x_mavg}), as well as indicators of the times of peaks
in $\overline{Z}_k$ in phase with the first peak (\code{peaks$phase}),
we reproduce Fig~8A (see below). Fig~8A verifies that all of the peaks
of interest were identified by \fun{get_peak_times}.

We conclude the truncation step of the PTPI algorithm by retrieving
the index of the first peak in $\overline{Z}_k$ and the index of the
last peak occurring at the same phase of the cycle.

<<example-ptpi-4>>=
## Index of first peak
a <- with(peaks, phase[1])
## Index of last peak in phase with first peak
b <- with(peaks, phase[length(phase)])
@
%
The precise times $t_a$ and $t_b$ of these peaks are given by
\code{df$t[c(a, b)]}.

\subsection{Iteration step}

The goal of the iteration step is to use times series $Z_k$, $B_k$,
and $\mu_k$ of (estimated) incidence, births, and the \textit{per capita}
natural mortality rate to iteratively update an initial estimate of
$S_0 = S(t_0)$. This updating procedure depends on the result of the
truncation step. The iteration step is implemented in our function
\fun{ptpi}, which takes as arguments
%
\begin{itemize}
\item \code{df}, a data frame with columns \code{Z}, \code{B},
  and \code{mu} specifying time series $Z_k$, $B_k$ and $\mu_k$
  of (estimated) incidence, births, and the \textit{per capita}
  natural morality rate;
\item \code{par_list}, a list with elements \code{hatN0}, \code{nu},
  and \code{mu}, specifying a population size $\wh{N}_0$ and constant
  vital rates $\nuconst$ and $\muconst$, which are used to create mock
  vital data in the event that \code{df} does not possess columns
  \code{B} or \code{mu} (\fun{ptpi} will set
  $B_k = \nuconst \wh{N}_0 \dt$ and $\mu_k = \muconst$ for all $k$);
\item \code{a}, an integer scalar indicating the index of the first
  peak in \code{df$Z};
\item \code{b}, an integer scalar indicating the index of the last
  peak in \code{df$Z} in phase with the first peak;
\item \code{initial_S0_est}, a numeric scalar indicating an initial
  estimate of $S_0$;
\item \code{iter}, an integer scalar indicating the number of
  iterations to perform before stopping.
\end{itemize}

We carry out the iteration step with the following call to
\fun{ptpi}. For this example, we suppose that our initial
guess of $S_0$ is 4 times greater than its true value, and ask
for our estimate to be updated 25 times. We provide the peak
indices \code{a} and \code{b} obtained in the truncation step
(see above). Finally, in the first argument, we specify our
incidence time series and nothing else, and in the second
argument, we specify the data-generating values of $\wh{N}_0$,
$\nuconst$, and $\muconst$. This means that \fun{ptpi}
will construct mock vital data without any systematic error
and use it in conjunction with the supplied incidence time
series.

<<example-ptpi-5>>=
## List containing PTPI output
ptpi_out <- ptpi(
  df             = data.frame(Z),
  par_list       = par_list,
  a              = a,
  b              = b,
  initial_S0_est = df$S[1] * 4,
  iter           = 25
)
@
%
\fun{ptpi} returns a list with elements
%
\begin{itemize}
\item \code{S_mat}, a numeric matrix with \code{`9nrow`9(df)} rows and
  \code{iter+`11`1} columns, containing the susceptible time series
  generated in each iteration;
\item \code{S0}, a numeric vector of length \code{iter+`11`1} listing the
  initial estimate of $S_0 = S(t_0)$ and the estimate obtained in each
  iteration (equivalent to \code{S_mat[`11`1, ]});
\item \code{S0_final}, a numeric scalar indicating the final estimate of
  $S_0$ (equivalent to \code{S0[`9length`9(S0)]});
\item \code{SA}, a numeric vector of length \code{iter+1} listing the
  initial estimate of $S_a = S(t_a)$ (equal to the initial estimate of
  $S_0$) and the estimate obtained in each iteration (equivalent to
  \code{S_mat[a, ]});
\item \code{SA_final}, a numeric scalar indicating the final estimate of
  $S_a$ (equivalent to \code{SA[`9length`9(SA)]}).
\end{itemize}
%
Examining \code{ptpi_out}, we find that the iterations
converged to an accurate estimate of $S_0$.

<<example-ptpi-6>>=
## Ordered estimates of `S0`
ptpi_out$S0

## Relative error in final estimate of S0
(ptpi_out$S0_final - df$S[1]) / df$S[1]
@

Fig~8B (see below) displays the \code{iter+`11`1} susceptible time series
$S_k$ obtained in each iteration of PTPI. To reproduce Fig~8B, we plot the
columns of \code{ptpi_out$S_mat}, scaled by \code{`9with`9(par_list, `11`1/N0)}.

<<example-ptpi-7>>=
## Matrix with ordered susceptible time series as columns
ptpi_out$S_mat[1:10, 1:5]
@
%
Note that the first column contains \code{`1NA`1}, but only up to
index \code{a} (not shown), where the first iteration starts.

Fig~8C (see below) displays the SI method estimate of the
transmission rate corresponding to each estimate of $S_0$ listed
in \code{ptpi_out$S0}. To reproduce Fig~8C, we pass each estimate
of $S_0$ to \fun{estimate_beta_SI}, specifying the true
(data-generating) value of every other input parameter. We fit
a loess curve $\betaloess(t;q^*)$ to each raw transmission rate
estimate $\beta_k$, and record $\betaloess(t_k;q^*)$ as a column
in a matrix \code{beta_mat}. Finally we plot the columns of
\code{beta_mat}, scaled by \code{`9with`9(par_list, `11`1/beta_mean)}.

<<example-ptpi-8>>=
## Matrix with ordered transmission rate time series as columns
beta_mat <- sapply(ptpi_out$S0,
  function(x) {
    par_list_with_err <- within(par_list, S0 <- x)
    df_est <- estimate_beta_SI(df, par_list_with_err)
    loess_fit <- loess(
      formula   = beta ~ t,
      data      = df_est,
      span      = qstar["SI"] / nrow(df_est),
      degree    = 2,
      na.action = "na.exclude",
      control   = loess.control(surface = "direct")
    )
    predict(loess_fit)
  }
)
beta_mat[1:10, 1:5]
@

<<example-ptpi-plot, echo=FALSE, fig.width=5, fig.height=6.5, fig.cap="Example of $S(t)$ and $\\beta(t)$ reconstruction with an overestimate of $S_0$ corrected by peak-to-peak iteration.">>=
N0 <- par_list$N0
beta_mean <- par_list$beta_mean
t_years <- with(df, t_years - t_years[1])
S_mat <- ptpi_out$S_mat
peak_times <- t_years[peaks$phase]
Z_mavg <- peaks$x_mavg


### PLOTTING STARTS HERE ===============================================
par(mfrow=c(3,1), oma=c(0.9,0,0,0)+0.15, ps=10, cex=1)

### PANEL A: INCIDENCE -------------------------------------------------
par(mar=c(2.2,4,0.9,0.4))
plot.new()
plot.window(xlim=c(0,20), ylim=c(0,2000), xaxs="i", yaxs="i")
## Peaks, except first and last
abline(
  v=peak_times[-c(1,length(peak_times))],
  lty=3, lwd=1, col="black"
)
## Estimated
lines(
  x=t_years,
  y=Z,
  lty=1, lwd=5, col="black"
)
## True
lines(
  x=t_years,
  y=df$Z,
  lty=1, lwd=3, col=pal["r2"]
)
## Estimated after moving average
lines(
  x=t_years,
  y=Z_mavg,
  lty=1, lwd=2, col=pal["y1"]
)
## Peaks, only first and last
abline(
  v=peak_times[c(1,length(peak_times))],
  lty=3, lwd=3, col="black"
)
box()
axis(
  side=1, at=seq(0,20,by=5),
  las=1, mgp=c(3,0.3,0), cex.axis=0.9
)
axis(
  side=1, at=peak_times[c(1,length(peak_times))],
  labels=c("$t_a$","$t_b$"),
  las=1, mgp=c(3,0.3,0), cex.axis=0.9
)
axis(
  side=2, at=seq(0,2e03,by=500),
  las=1, mgp=c(3,0.7,0), cex.axis=0.9
)
title(ylab="$Z(t)$", line=2.5, cex.lab=1.2)
polygon(
  x=9.34+c(0,1.435,1.435,0),
  y=2047+c(0,0,100,100),
  xpd=NA, col="grey80", border=NA
)
legend(
  x="topleft", xpd=NA, text.width=c(0,1.2,2.3,3.2), x.intersp=0.5,
  legend=c("True","Raw estimate","Smoothed estimate","Peaks"),
  lty=c(1,1,1,3),
  lwd=c(3,3,3,3),
  col=c(pal["r2"],"black",pal["y1"],"black"),
  bty="n", bg="white", cex=0.9,
  horiz=TRUE, inset=c(-0.025,-0.17)
)
mtext(text="A", las=1, side=2, line=3.3, padj=-7.5, cex=1.1, font=2)


### PANEL B: SUSCEPTIBLES ----------------------------------------------
par(mar=c(2.2,4,0.9,0.4))
plot.new()
plot.window(xlim=c(0,20), ylim=c(0,0.24), xaxs="i", yaxs="i")
## Estimated, intermediate
for (j in 1:(ncol(S_mat)-1)) {
  lines(
    x=t_years[1:a],
    y=S_mat[1:a, j] / N0,
    lty=2, lwd=4, col="grey80"
  )
  lines(
    x=t_years[a:nrow(S_mat)],
    y=S_mat[a:nrow(S_mat), j] / N0,
    lty=1, lwd=4, col="grey80"
  )
}
## Estimated, final
lines(
  x=t_years,
  y=S_mat[, ncol(S_mat)] / N0,
  lty=1, lwd=4, col="black"
)
## True
lines(
  x=t_years,
  y=df$S / N0,
  lty=1, lwd=2, col=pal["r2"]
)
## Peaks (in incidence), only first and last
abline(
  v=peak_times[c(1,length(peak_times))],
  lty=3, lwd=3, col="black"
)
## Algorithm
segments(
  x0=rep(t_years[a], 3),
  y0=S_mat[a, 2:4] / N0,
  x1=rep(t_years[b], 3),
  y1=S_mat[a, 2:4] / N0,
  lty=3, lwd=1, col="black"
)
segments(
  x0=t_years[1],
  y0=S_mat[a, 1] / N0,
  x1=t_years[a],
  y1=S_mat[a, 1] / N0,
  lty=3, lwd=1, col="black"
)
box()
axis(
  side=1, at=seq(0,20,by=5),
  las=1, mgp=c(3,0.3,0), cex.axis=0.9
)
axis(
  side=1, at=peak_times[c(1,length(peak_times))],
  labels=c("$t_a$","$t_b$"),
  las=1, mgp=c(3,0.3,0), cex.axis=0.9
)
axis(
  side=2, at=seq(0,0.18,by=0.06),
  las=1, mgp=c(3,0.7,0), cex.axis=0.9
)
axis(
  side=2, at=S_mat[a, 1] / N0,
  labels="Initial guess\nof $S_0/N_0$",
  las=1, mgp=c(3,0.7,0), cex.axis=0.9
)
title(ylab="$S(t)/N_0$", line=2.5, cex.lab=1.2)
legend(
  x="topleft", xpd=NA, text.width=c(0,1.2,3.55), x.intersp=0.5,
  legend=c("True","Intermediate estimates","Final estimate"),
  lty=c(1,1,1),
  lwd=c(3,3,3),
  col=c(pal["r2"],"grey80","black"),
  bty="n", bg="white", cex=0.9,
  horiz=TRUE, inset=c(-0.025,-0.17)
)
text(
  x=3,
  y=S_mat[a, 2] / N0 + 0.005,
  labels="$S(t_a)$ updated with $S(t_b)$",
  adj=c(0,0), cex=0.9
)
mtext(text="B", las=1, side=2, line=3.3, padj=-7.5, cex=1.1, font=2)


### PANEL C: TRANSMISSION RATE -----------------------------------------
par(mar=c(2.2,4,0.9,0.4))
plot.new()
plot.window(xlim=c(0,20), ylim=c(0.1,1.3), xaxs="i", yaxs="i")
## Estimated, intermediate
for (j in 1:(ncol(beta_mat)-1)) {
  lines(
    x=t_years,
    y=beta_mat[, j] / beta_mean,
    lty=1, lwd=4, col="gray80"
  )
}
## Estimated, final
lines(
  x=t_years,
  y=beta_mat[, ncol(beta_mat)] / beta_mean,
  lty=1, lwd=4, col="black"
)
## True
lines(
  x=t_years,
  y=df$beta / beta_mean,
  lty=1, lwd=3, col=pal["r2"]
)
box()
axis(
  side=1, at=seq(0,20,by=5),
  las=1, mgp=c(3,0.3,0), cex.axis=0.9
)
axis(
  side=2, at=seq(0.1,1.3,by=0.3),
  las=1, mgp=c(3,0.7,0), cex.axis=0.9
)
title(xlab="Time (years)", xpd=NA, line=2, cex.lab=1.2)
title(ylab="$\\beta(t)/\\avg{\\beta}$", line=2.5, cex.lab=1.2)
legend(
  x="topleft", xpd=NA, text.width=c(0,1.2,3.55), x.intersp=0.5,
  legend=c("True","Intermediate estimates","Final estimate"),
  lty=c(1,1,1),
  lwd=c(3,3,3),
  col=c(pal["r2"],"grey80","black"),
  bty="n", bg="white", cex=0.9,
  horiz=TRUE, inset=c(-0.025,-0.17)
)
mtext(text="C", las=1, side=2, line=3.3, padj=-7.5, cex=1.1, font=2)
@

<<example-ptpi-clean, echo=FALSE>>=
rm(list = setdiff(ls(), c("pal", "qstar")))
@

\section{Estimating \tops{$\bm{S_0}$}{S0} via PTPI: Convergence}
\label{sec:convergence-ptpi}

Fig~9 in the manuscript displays the result of applying PTPI (25 iterations)
to estimate $S_0$ from 1000 realizations of a reported incidence time series,
starting from each of two initial guesses: $\frac{1}{4}$ and 4 times the true
value. The aim of this analysis is to assess the bias and variance in the
limiting estimate of $S_0$.

To reproduce Fig~9, we record the estimate obtained at each iteration
(for each initial guess and simulation) in an array. The following code
chunk preallocates space for this output and creates a list of parameter
values to be used in simulations of reported incidence.

<<convergence-ptpi-1>>=
## Array with entry `[i, j, k]` equal to the `i`th estimate of `S0`
## generated from the `j`th initial guess and the `k`th simulated
## reported incidence time series
out <- array(NA, dim = c(26, 2, 1000))

## List of data-generating parameter values
par_list <- make_par_list(epsilon = 0.5, prep = 0.25)
@
%
The next code chunk fills in the \code{out} array with our desired output
and saves it in \code{RData/ptpi_convergence.RData}.

<<convergence-ptpi-2, eval=FALSE>>=
for (k in 1:1000) {
  ## Data frame containing time series data
  df <- make_data(
    par_list       = par_list,
    n              = 20 * 365 / 7,
    with_dem_stoch = TRUE,
    seed = k
  )

  ## PTPI: truncation step
  Z <- estimate_beta_SI(df, par_list)$Z
  peaks <- get_peak_times(
    x         = Z,
    period    = with(par_list, (365 / 7) / dt_weeks),
    bw_mavg   = 6,
    bw_peakid = 8
  )

  ## PTPI: iteration step
  out[, , k] <- sapply(c(0.25, 4),
    function(x) {
      ptpi_out <- ptpi(
        df             = data.frame(Z),
        par_list       = par_list,
        a              = with(peaks, phase[1]),
        b              = with(peaks, phase[length(phase)]),
        initial_S0_est = with(par_list, S0 * x),
        iter           = 25
      )
      ptpi_out$S0 # all 26 estimates of `S0` in a vector
    }
  )
}
attr(out, "par_list") <- par_list
save(out, file = "RData/ptpi_convergence.RData")
@
%
We want the median and 5th and 95th percentiles of the estimate of $S_0$
obtained at each iteration (for each initial guess).

<<convergence-ptpi-3, echo=-1>>=
load("RData/ptpi_convergence.RData")
pct <- apply(out, c(1, 2), quantile,
  probs = c(0.05, 0.5, 0.95)
)
@
%
Plotting these as a functions of iteration, we reproduce Fig~9.

<<convergence-ptpi-plot, echo=FALSE, fig.width=5, fig.height=3, fig.cap="Convergence of estimates of $S_0$ obtained using peak-to-peak iteration.">>=
par(mar=c(2.8,3.2,0.3,0.4)+0.15, ps=10, cex=1)
plot.new()
plot.window(xlim=c(0,10), ylim=c(-2,2), xaxs="i", yaxs="i")
abline(
  h=seq(-1,1,by=1),
  v=seq(2,8,by=2),
  lty=3, lwd=1.5, col="grey80"
)
for (j in 1:2) {
  polygon(
    x=c(0:25,rev(0:25)),
    y=log(c(pct[1, , j],rev(pct[3, , j])) /
          par_list$S0, 2),
    col=alpha("grey60", alpha=0.5),
    border=NA
  )
  lines(
    x=0:25,
    y=log(pct[2, , j] / par_list$S0, 2),
    lty=1, lwd=4, col="black"
  )
}
abline(h=0, lty=2, lwd=4, col=pal["g2"])
box()
axis(
  side=1, at=seq(0,10,by=2),
  las=1, mgp=c(3,0.4,0), cex.axis=1
)
axis(
  side=2, at=seq(-2,2,by=1),
  labels=c("$1/4$","$1/2$","1","2","4"),
  las=1, mgp=c(3,0.7,0), cex.axis=1
)
title(xlab="Number of iterations", line=1.9, cex.lab=1.2)
title(
  ylab="$\\frac{\\text{Estimated $S_0$}}{\\text{True $S_0$}}$",
  line=2, cex.lab=1.5
)
@

In the manuscript, we report the median and 5th and 95th percentiles
of the relative error in the estimate of $S_0$ obtained in the last
iteration (for each initial guess). These are calculated as follows.

<<convergence-ptpi-4>>=
with(par_list, (pct[, 26, ] - S0) / S0)
@

<<convergence-ptpi-clean, echo=FALSE>>=
rm(list = setdiff(ls(), c("pal", "qstar")))
@

\section{Appendix: Choice of discretization in the SI method}
\label{asec:euler}

The SI method modifies a method presented in~\cite{DeJo14} by
deJonge. Here, we cast the SI method and deJonge's method as
two possible algorithms from a set of nine, differing according
to (i) how
%
\begin{linenomath}
\begin{subequations}
\label[pluralequation]{pleq:euler1}
\begin{align}
\frac{\text{d}S}{\text{d}t} &= \nu(t) \wh{N}_0 - \beta(t) S I - \mu(t) S\,, \\
\frac{\text{d}I}{\text{d}t} &= \beta(t) S I - \gamma I - \mu(t) I
\end{align}
\end{subequations}
\end{linenomath}
%
are discretized (forward Euler, backward Euler, or trapezoidal
method) in order to estimate susceptibles $S(t)$ and infecteds
$I(t)$, and (ii) how
%
\begin{linenomath}
\begin{equation}
\label{eq:euler2}
\frac{\text{d}Q}{\text{d}t} = \beta(t) S I
\end{equation}
\end{linenomath}
%
is discretized (forward Euler, backward Euler, or both) in order
to estimate the transmission rate $\beta(t)$. (``Both'' means that
the two estimates of $\beta(t)$ obtained by forward and backward
Euler are averaged to generate a final estimate.) DeJonge's method
uses forward Euler throughout, whereas the SI method uses the
trapezoidal method for \cref{pleq:euler1} and both forward and
backward Euler for \cref{eq:euler2}.

Here, we show that the SI method is more accurate than deJonge's
method and the seven other algorithms. We further show that the SI
method and deJonge's method are nearly unbiased (asymptotically) in
the absence of input error.

\subsection{Nine discretization schemes}

Our function \fun{estimate_beta_SI} takes a third argument \code{method},
which must be assigned a vector of length 2. \code{method[`11`1]}
has options \code{`2"forward"`2}, \code{`2"backward"`2}, and
\code{`2"trapezoid"`2} (default), telling \fun{estimate_beta_SI}
how to numerically integrate \cref{pleq:euler1}. \code{method[`12`1]}
has options \code{`2"forward"`2}, \code{`2"backward"`2}, and
\code{`2"both"`2}, (default) telling \fun{estimate_beta_SI} how to
numerically integrate \cref{eq:euler2}.

\cref{pleq:euler3} below lay out the algorithm carried out by
\fun{estimate_beta_SI}, conditional on \code{method[`11`1]} and
\code{method[`12`1]}.
%
\begin{linenomath}
\begin{subequations}
\label[pluralequation]{pleq:euler3}
\begin{align}
Z_k &\;\gets\; \tfrac{1}{\prep} C_{k+r} \\
S_k &\;\gets\;
\begin{cases}
(1 - \mu_{k-1} \dt) S_{k-1} + B_k - Z_k & \text{if}\ \code{method[`11`1] = `2"forward"`2} \\
\frac{S_{k-1} + B_k - Z_k}{1 + \mu_k \dt} & \text{if}\ \code{method[`11`1] = `2"backward"`2} \\
\frac{(1 - \frac{1}{2} \mu_{k-1} \dt) S_{k-1} + B_k - Z_k}{1 + \frac{1}{2} \mu_k \dt} & \text{if}\ \code{method[`11`1] = `2"trapezoid"`2}
\end{cases} \\
I_k &\;\gets\;
\begin{cases}
[1 - (\gamma + \mu_{k-1}) \dt] I_{k-1} + Z_k & \text{if}\ \code{method[`11`1] = `2"forward"`2} \\
\frac{I_{k-1} + Z_k}{1 + (\gamma + \mu_k) \dt} & \text{if}\ \code{method[`11`1] = `2"backward"`2} \\
\frac{[1 - \frac{1}{2} (\gamma + \mu_{k-1}) \dt] I_{k-1} + Z_k}{1 + \frac{1}{2} (\gamma + \mu_k) \dt} & \text{if}\ \code{method[`11`1] = `2"trapezoid"`2}
\end{cases} \\
\beta_k &\;\gets\;
\begin{cases}
\frac{Z_{k+1}}{S_k I_k \dt} & \text{if}\ \code{method[`12`1] = `2"forward"`2} \\
\frac{Z_k}{S_k I_k \dt} & \text{if}\ \code{method[`12`1] = `2"backward"`2} \\
\frac{Z_k + Z_{k+1}}{2 S_k I_k \dt} & \text{if}\ \code{method[`12`1] = `2"both"`2}
\end{cases}
\end{align}
\end{subequations}
\end{linenomath}
%
Hence the SI method corresponds to
\code{method = `9c`9(`2"trapezoid"`2, `2"both"`2)},
while deJonge's method corresponds to
\code{method = `9c`9(`2"forward"`2, `2"forward"`2)}.

\subsection{Comparison of RRMSE, bias, and variance}

We will compare the nine algorithms described in \cref{pleq:euler3}
using two metrics. First, we consider performance as measured by the
RRMSE in the raw transmission rate estimates $\beta_k$. Second, we
consider bias in the average 1-year cycle, calculated from the linear
interpolant of $\beta_k$ as in \cref{sec:avgcycle}.

\subsubsection{RRMSE}

We simulate 100 reported incidence time series $C_k$ using each of
41 values for the case reporting probability $\prep$, logarithmically
spaced between 0.01 and 1. (Smaller values of $\prep$ generate noisier
$C_k$, leading to noisier $\beta_k$.)

<<euler-1>>=
prep <- 10^seq(-2, 0, length.out = 41)
par_list <- make_par_list(epsilon = 0.5)
nsim <- 100
@
%
We estimate the underlying, seasonally forced transmission rate
$\beta(t)$ (\cref{eq:beta}) from each simulated reported incidence
time series using each algorithm described in \cref{pleq:euler3},
and record the RRMSE in each raw estimate $\beta_k$.
We can preallocate space for this output.

<<euler-2>>=
method1_names <- c("forward", "backward", "trapezoid")
method2_names <- c("forward", "backward", "both")
out <- array(NA,
  dim      = c(length(prep), nsim, 3, 3),
  dimnames = list(NULL, NULL, method1_names, method2_names)
)
@

The next code chunk implements the steps in this routine,
saving main results in the file \code{RData/euler.RData}.
We can reuse simulations from \cref{sec:loess}, which were
saved in the directory \code{RData/loess/}.

<<euler-3, eval=FALSE>>=
for (i in seq_along(prep)) {

  ## Update `par_list` with current value of `prep`
  par_list$prep <- prep[i]

  ## Create a directory for this loop's `.RData`
  dirname <- paste0(
    "RData/loess/",
    ## log10 current value of `prep`
    "prep_log10v-", sprintf("%+05.0f", log(prep[i], 10) * 1000), "/"
  )
  if (!dir.exists(dirname)) {
    dir.create(dirname, recursive = TRUE)
  }

  for (j in seq_len(nsim)) {

    message(
      "`prep` value ", i, " of ", length(prep), ", ",
      "sim ", j, " of ", nsim
    )

    ## File name for simulation
    filename <- paste0(dirname, "sim", sprintf("%04.0f", j), ".RData")

    ## Simulate reported incidence data, if you haven't already
    if (file.exists(filename)) {
      load(filename)
    } else {
      df <- make_data(
        par_list       = par_list,
        n              = 20 * 365 / 7,
        with_dem_stoch = TRUE,
        seed           = j
      )
      save(df, file = filename)
    }

    for (m1 in method1_names) {
      for (m2 in method2_names) {

        ## Estimate the seasonally forced transmission rate
        ## from reported incidence
        df_est <- estimate_beta_SI(df, par_list, method = c(m1, m2))

        ## Record the error
        out[i, j, m1, m2] <- compute_rrmse(df$beta, df_est$beta)

      }
    }

  }

}


attr(out, "arg_list") <- list(
  prep      = prep,
  par_list  = par_list
)
save(out, file = "RData/euler.RData")
@
%
We desire the median and 5th and 95th percentiles of RRMSE
for each value of $\prep$, for each of the nine algorithms
used to estimate $\beta(t)$.

<<euler-4, echo=-1>>=
load("RData/euler.RData")
pct <- apply(out, c(1, 3, 4), quantile, probs = c(0.05, 0.5, 0.95))
@
%
Plotting these as functions of $\prep$, and stratifying the
results by \code{method[`11`1]} (panel title) and \code{method[`12`1]}
(legend label) yields the following figure.

<<euler-rrmse-plot, echo=FALSE, fig.width=4.5, fig.height=7, fig.cap="Performance of the nine discretization schemes, as measured by RRMSE in the raw transmission rate estimate $\\beta_k$. Panel titles specify the discretization of \\cref{pleq:euler1}. Legend labels specify the discretization of \\cref{eq:euler2}.">>=
method1_fullnames <- c("forward Euler", "backward Euler", "trapezoidal")
method2_fullnames <- c("forward Euler", "backward Euler", "both")
cols_light <- pal[c("g1","r1","b1")]
cols_dark <- pal[c("g2","r2","b2")]


### PLOTTING STARTS HERE ==============================================
par(mfrow=c(3,1), oma=c(1.1,0,0,0)+0.15, ps=10, cex=1)

## Loop over `method1_names` index
for (i in 1:3) {
  par(mar=c(2,3.4,1.2,0.4))
  plot.new()
  plot.window(xlim=c(0,1), ylim=c(0,0.2), xaxs="i", yaxs="i")
  abline(
    h=seq(0.025,0.125,by=0.025),
    v=c(0.2,0.4,0.6),
    lty=3, lwd=2, col="gray80"
  )
  segments(
    x0=c(0.8,0,0),
    y0=c(0,0.15,0.175),
    x1=c(0.8,0.6,0.6),
    y1=c(0.125,0.15,0.175),
    lty=3, lwd=2, col="gray80"
  )
  ## Loop over `method2_names` index
  for (j in 1:3) {
    ## 5th-95th percentile band
    polygon(
      x=c(prep,rev(prep)),
      y=c(pct[1, , i, j],
          rev(pct[3, , i, j])),
      col=alpha(cols_light[j], alpha=0.5),
      border=NA
    )
  }
  for (j in 1:3) {
    ## Median
    lines(
      x=prep,
      pct[2, , i, j],
      lty=1, lwd=4, col=cols_dark[j]
    )
  }
  box()
  axis(
    side=1, at=seq(0,1,by=0.2),
    las=1, mgp=c(3,0.4,0), cex.axis=0.9
  )
  axis(
    side=2, at=seq(0,0.2,by=0.05),
    las=1, mgp=c(3,0.7,0), cex.axis=0.9
  )
  title(ylab="RRMSE", line=2.5, cex.lab=1.2)
  legend(
    x="topright",
    legend=method2_fullnames,
    lty=rep(1,3),
    lwd=rep(4,3),
    col=pal[c("g2","r2","b2")],
    bty="n", bg="white", cex=0.9,
    inset=c(0,-0.03)
  )
  title(main=method1_fullnames[i], xpd=NA, line=0.5, cex.main=1.1, font=2)
}
title(xlab="Case reporting probability, $\\prep$", xpd=NA, line=2, cex.lab=1.2)
@

For every choice of \code{method[`11`1]} (panel title), the best choice
of \code{method[`12`1]} (legend label) was typically \code{`2"both"`2}.
On the other hand, for a given choice of \code{method[`12`1]}, the best
choice of \code{method[`11`1]} (by a small margin) was typically the one
that avoided mismatch with \code{method[`12`1]}. That is, when forward
and backward Euler were used to discretize \cref{eq:euler2}, RRMSE was
typically smallest when forward and backward Euler, respectively, were
used to discretize \cref{pleq:euler1}. Similarly, when both forward and
backward Euler were used to discretize \cref{eq:euler2}, RRMSE was
typically smallest when the trapezoidal method was used to discretize
\cref{pleq:euler1}. This combination, with
\code{method = `9c`9(`2"trapezoid"`2, `2"both"`2)},
gave the best performance overall.

<<euler-rrmse-clean, echo=FALSE>>=
rm(list = setdiff(ls(), c("pal", "qstar",
                          "method1_names", "method2_names",
                          "method1_fullnames", "method2_fullnames")))
@

\subsubsection{Bias and variance}

In \cref{sec:avgcycle}, we looked at bias and variance in the
1-year cycles embedded in raw transmission rate estimates $\beta_k$
spanning 1000 years. There, we compared the S and SI methods. Here,
we compare the nine algorithms described in \cref{pleq:euler3}.

We simulate 1000 years of weekly observations of reported incidence,
including in the simulation
environmental noise in transmission ($\epsilon = 0.5$),
demographic stochasticity, and
random under-reporting of cases ($\prep = 0.25$).

<<euler-5>>=
par_list <- make_par_list(epsilon = 0.5, prep = 0.25)
df <- make_data(
  par_list       = par_list,
  n              = 1000 * 365 / 7 + 1,
  with_dem_stoch = TRUE,
  seed           = 1352
)
@
%
We estimate the seasonally forced $\beta(t)$ using all
nine discretization schemes, without input error.

<<euler-6>>=
df_est <- mapply(
  function(x) {
    mapply(
      function(y) {
        estimate_beta_SI(df, par_list, method = c(x, y))
      },
      y = method2_names, SIMPLIFY = FALSE
    )
  },
  x = method1_names, SIMPLIFY = FALSE
)
@
%
We linearly interpolate each raw time series estimate $\beta_k$.

<<euler-7>>=
fits <- lapply(df_est, function(x) {
  lapply(x, function(y) {
    approxfun(y$t, y$beta, method = "linear", rule = 1)
  })
})
@
%
As in \cref{sec:avgcycle}, we define the initial observation time
\code{t0}, period \code{period}, and number of cycles \code{m},
then use \fun{get_phase_average} to calculate the average 1-year
cycle in the linear interpolants.

<<euler-8>>=
## First and last time points, retrievable
## from any data frame in the list
t0 <- df_est[[1]][[1]]$t[1]
tn <- df_est[[1]][[1]]$t[nrow(df_est[[1]][[1]])]

## 1-year period in units of the observation interval
period <- with(par_list, (365 / 7) / dt_weeks)

## Number of cycles
m <- floor((tn - t0) / period)

get_phase_average <- function(s, f) {
  x <- f(t0 + (s %% period) + (0:(m-1)) * period)
  mean(x, na.rm = TRUE)
}

s_grid <- seq(0, period, length.out = 150)
average_one_year <- lapply(fits, function(x) {
  data.frame(
    s_grid,
    lapply(x, function(f) sapply(s_grid, get_phase_average, f = f))
  )
})
@
%
We plot the 1000 individual cycles and their average on
the same 1-year axis, yielding a 9-panel plot.

<<euler-bias-plot, echo=FALSE, fig.width=7, fig.height=7, fig.cap="Bias and variance incurred by the nine discretization schemes. Row names specify the discretization of \\cref{pleq:euler1}. Column names specify the discretization of \\cref{eq:euler2}.">>=
dt_weeks <- par_list$dt_weeks
beta_mean <- par_list$beta_mean
cols_light <- pal[c("g1","r1","b1")]
cols_dark <- pal[c("g2","r2","b2")]


### PLOTTING STARTS HERE ===============================================
par(mfrow=c(3,3), oma=c(0,1.5,1.5,0)+0.15, ps=10, cex=1)
## Loop over `method2_names` index
for (i in 1:3) {
  m1 <- method1_names[i]
  ## Loop over `method2_names` index
  for (j in 1:3) {
    m2 <- method2_names[j]
    par(mar=c(0,0,0,0)+0.5)
    plot.new()
    plot.window(xlim=c(0,1), ylim=c(0.6,1.4), xaxs="i", yaxs="i")
    ## Individual cycles
    for (k in sample(0:(m-1), m/2)) {
      t_cycle <- t0 + k * period + seq(0, period, length.out = 25)
      lines(
        x=(t_cycle - t_cycle[1]) * dt_weeks / (365 / 7),
        y=fits[[m1]][[m2]](t_cycle) / beta_mean,
        lty=1, lwd=4, col=alpha(cols_light[j], alpha=0.04)
      )
    }
    ## True cycle
    lines(
      x=with(df, t_years - t_years[1]),
      y=with(df, beta / beta_mean),
      lty=1, lwd=9, col="black"
    )
    ## Average cycle
    lines(
      x=s_grid / period,
      y=average_one_year[[m1]][[m2]] / beta_mean,
      lty=1, lwd=6, col=cols_dark[j]
    )
    box()
    if (i == 1) {
      mtext(text=method2_fullnames[j], side=3, line=1, cex=1.2, font=2)
    }
    if (j == 1) {
      mtext(text=method1_fullnames[i], side=2, line=1, cex=1.2, font=2)
    }
  }
}
@

Following the pattern of \cref{fig:euler-rrmse-plot},
\cref{fig:euler-bias-plot} shows that mismatch between
\code{method[`11`1]} and \code{method[`12`1]} is detrimental:
in the off-diagonal panels, the average 1-year cycle fails
to capture the correct seasonal amplitude. In addition,
use of backward Euler to discretize \cref{pleq:euler1}
appears ill-advised: in the panels from the second row,
the average 1-year cycle lags the true cycle. Finally, it
is apparent that the SI method (bottom right panel) and
deJonge's method (top left panel) are both nearly unbiased.

All methods appear prone to propagating noise from reported
incidence (due to process and observation error) to $\beta_k$.
However, the SI method and deJonge's method stand out as being
the least and most susceptible, respectively, to propagation
of spurious noise. This likely accounts for the difference in
their performance shown in \cref{fig:euler-rrmse-plot}.

<<euler-bias-clean, echo=FALSE>>=
rm(list = setdiff(ls(), c("pal", "qstar")))
@


\nolinenumbers

\begin{thebibliography}{10}

\bibitem{R}
{R Core Team}. R: A language and environment for statistical computing; 2020.
\newblock Available from: \url{https://www.R-project.org}.

\bibitem{Hart94}
Hart JD.
\newblock Automated kernel smoothing of dependent data by using time series
  cross-validation.
\newblock Journal of the Royal Statistical Society B (Statistical Methodology).
  1994;56(3):529--542.

\bibitem{DeJo14}
deJonge MS.
\newblock Fast estimation of time-varying transmission rates.
\newblock Hamilton, Ontario, Canada: McMaster University; 2014.
\newblock Available from:
  \url{https://macsphere.mcmaster.ca/handle/11375/14230}.

\end{thebibliography}

\end{document}
